# Supplementary material for: Broadly cross-reactive human antibodies that inhibit genogroup I and II noroviruses
Source: Nat Commun. 2021 Jul 14;12:4320. doi: 10.1038/s41467-021-24649-w (PMC8280134; doi:10.1038/s41467-021-24649-w)
Supplement: Supplementary file 4 — Source Data [file 41467_2021_24649_MOESM4_ESM.xlsx]

## Sheet: Figure 1
GI.1	nM	NORO-155.5 IgM		NORO-156.3 IgM		NORO-168.2 IgM		NORO-170.5 IgM		NORO-167.3 IgG		NORO-178.6 IgG		NORO-202A.1 IgG		NORO-279A IgG		NORO-310A IgG		NORO-323A IgG		NORO-232A.2 IgA		NORO-320 IgA
	500	2.04	1.922	3.703	3.638	3.182	3.436	3.593	3.597	1.335	1.079	0.238	0.225	0.1	0.088	0.132	0.104	0.166	0.172	0.093	0.085	0.199	0.212	0.115	0.099
	166.667	0.883	0.719	3.567	3.305	3.227	3.211	2.993	3.311	0.514	0.472	0.194	0.187	0.081	0.081	0.117	0.102	0.144	0.158	0.085	0.08	0.115	0.115	0.082	0.086
	55.5556	0.351	0.327	2.955	2.016	2.926	3.136	1.255	1.473	0.252	0.21	0.168	0.163	0.124	0.086	0.098	0.097	0.127	0.126	0.084	0.083	0.091	0.091	0.085	0.08
	18.5185	0.18	0.195	1.483	0.853	2.554	1.993	0.457	0.997	0.135	0.152	0.14	0.143	0.085	0.106	0.095	0.108	0.106	0.124	0.09	0.098	0.085	0.095	0.082	0.094
	6.17284	0.13	0.113	0.591	0.35	1.196	1.052	0.182	0.262	0.11	0.099	0.115	0.107	0.106	0.09	0.105	0.087	0.1	0.09	0.101	0.08	0.094	0.088	0.094	0.083
	2.05761	0.104	0.109	0.246	0.186	0.519	0.458	0.112	0.147	0.098	0.096	0.099	0.091	0.083	0.083	0.096	0.086	0.083	0.08	0.084	0.077	0.081	0.08	0.079	0.084
	0.685871	0.091	0.085	0.134	0.114	0.238	0.198	0.102	0.097	0.095	0.092	0.084	0.084	0.085	0.083	0.082	0.081	0.084	0.083	0.08	0.082	0.08	0.079	0.082	0.086
	0.228624	0.084	0.087	0.101	0.107	0.125	0.134	0.086	0.098	0.088	0.103	0.081	0.086	0.086	0.091	0.091	0.085	0.077	0.08	0.078	0.089	0.08	0.084	0.085	0.091
	0.0762079	0.104	0.09	0.106	0.087	0.095	0.094	0.096	0.088	0.099	0.085	0.092	0.081	0.1	0.087	0.101	0.082	0.093	0.08	0.095	0.082	0.094	0.078	0.1	0.088
	0.0254026	0.086	0.091	0.082	0.092	0.083	0.09	0.084	0.086	0.089	0.086	0.078	0.081	0.092	0.084	0.078	0.084	0.077	0.083	0.076	0.084	0.08	0.078	0.082	0.085
	0.00846754	0.088	0.084	0.083	0.078	0.083	0.085	0.081	0.085	0.085	0.085	0.079	0.082	0.088	0.084	0.082	0.084	0.089	0.086	0.085	0.08	0.079	0.081	0.082	0.082
	0.00282251	0.089	0.096	0.094	0.105	0.081	0.081	0.088	0.103	0.09	0.105	0.08	0.089	0.094	0.106	0.095	0.087	0.086	0.1	0.08	0.101	0.082	0.092	0.088	0.094
GI.2	nM	NORO-155.5 IgM		NORO-156.3 IgM		NORO-168.2 IgM		NORO-170.5 IgM		NORO-167.3 IgG		NORO-178.6 IgG		NORO-202A.1 IgG		NORO-279A IgG		NORO-310A IgG		NORO-323A IgG		NORO-232A.2 IgA		NORO-320 IgA
	500	1.25	1.247	3.181	1.775	0.805	0.785	1.534	1.636	0.174	0.15	0.065	0.057	0.067	0.058	0.083	0.063	0.072	0.057	0.06	0.061	0.079	0.082	0.085	0.066
	166.667	0.669	0.631	2.088	1.172	0.523	0.457	0.886	1.1	0.111	0.093	0.054	0.053	0.055	0.056	0.056	0.058	0.054	0.055	0.057	0.057	0.06	0.061	0.061	0.059
	55.5556	0.344	0.369	1.262	0.47	0.286	0.225	0.476	0.581	0.081	0.078	0.053	0.057	0.057	0.06	0.052	0.056	0.053	0.056	0.054	0.055	0.054	0.056	0.057	0.054
	18.5185	0.184	0.187	0.514	0.234	0.149	0.131	0.222	0.297	0.067	0.067	0.065	0.054	0.054	0.052	0.065	0.052	0.059	0.05	0.056	0.055	0.054	0.053	0.055	0.055
	6.17284	0.096	0.106	0.233	0.118	0.118	0.095	0.122	0.162	0.066	0.065	0.052	0.053	0.06	0.055	0.049	0.052	0.052	0.051	0.064	0.057	0.052	0.053	0.057	0.054
	2.05761	0.071	0.073	0.117	0.08	0.079	0.081	0.076	0.088	0.062	0.063	0.052	0.051	0.059	0.059	0.05	0.05	0.052	0.051	0.052	0.054	0.052	0.051	0.056	0.055
	0.685871	0.06	0.06	0.073	0.062	0.057	0.056	0.073	0.067	0.078	0.064	0.06	0.051	0.073	0.055	0.054	0.05	0.064	0.05	0.07	0.052	0.064	0.053	0.066	0.055
	0.228624	0.056	0.06	0.062	0.068	0.056	0.056	0.057	0.075	0.064	0.078	0.053	0.059	0.053	0.058	0.05	0.054	0.051	0.057	0.052	0.068	0.053	0.066	0.054	0.07
	0.0762079	0.074	0.062	0.072	0.057	0.056	0.057	0.072	0.058	0.076	0.067	0.062	0.054	0.07	0.06	0.068	0.057	0.064	0.053	0.065	0.054	0.067	0.053	0.07	0.058
	0.0254026	0.054	0.056	0.056	0.056	0.063	0.058	0.055	0.058	0.062	0.062	0.051	0.054	0.055	0.055	0.049	0.05	0.05	0.053	0.052	0.051	0.051	0.053	0.052	0.055
	0.00846754	0.055	0.059	0.057	0.056	0.057	0.06	0.052	0.055	0.062	0.064	0.056	0.053	0.058	0.059	0.051	0.05	0.052	0.053	0.053	0.054	0.052	0.055	0.055	0.054
	0.00282251	0.065	0.074	0.066	0.071	0.057	0.065	0.057	0.066	0.068	0.073	0.058	0.065	0.068	0.064	0.052	0.058	0.055	0.063	0.06	0.075	0.054	0.07	0.056	0.063
GI.3	nM	NORO-155.5 IgM		NORO-156.3 IgM		NORO-168.2 IgM		NORO-170.5 IgM		NORO-167.3 IgG		NORO-178.6 IgG		NORO-202A.1 IgG		NORO-279A IgG		NORO-310A IgG		NORO-323A IgG		NORO-232A.2 IgA		NORO-320 IgA
	500	1.501	1.609	3.68	3.587	3.441	3.323	3.559	3.634	1.569	1.211	2.802	2.562	0.113	0.09	0.393	0.335	2.464	2.275	2.638	2.721	0.256	0.28	0.144	0.109
	166.667	0.658	0.606	3.628	2.908	3.299	3.4	2.677	3.349	0.724	0.632	1.973	2.116	0.121	0.076	0.331	0.288	2.395	2.168	2.822	2.32	0.208	0.187	0.093	0.116
	55.5556	0.216	0.247	3.32	1.235	3.081	3.27	0.766	1.562	0.376	0.286	1.344	1.172	0.102	0.095	0.225	0.2	1.793	1.815	2.392	2.317	0.137	0.114	0.099	0.07
	18.5185	0.143	0.165	1.684	0.535	2.815	2.537	0.252	0.712	0.194	0.149	0.756	0.685	0.095	0.107	0.15	0.164	1.163	1.134	2.459	2.528	0.124	0.138	0.093	0.1
	6.17284	0.101	0.091	0.748	0.228	1.455	1.405	0.147	0.241	0.149	0.163	0.381	0.357	0.102	0.064	0.134	0.13	0.536	0.511	1.967	2.084	0.136	0.106	0.118	0.077
	2.05761	0.092	0.093	0.3	0.15	0.607	0.5	0.097	0.148	0.114	0.107	0.196	0.185	0.095	0.086	0.096	0.094	0.233	0.215	1.232	1.066	0.089	0.081	0.1	0.1
	0.685871	0.087	0.104	0.164	0.108	0.267	0.22	0.1	0.107	0.131	0.097	0.107	0.12	0.079	0.074	0.089	0.096	0.113	0.113	0.53	0.485	0.126	0.095	0.118	0.101
	0.228624	0.08	0.084	0.095	0.099	0.134	0.125	0.078	0.111	0.091	0.107	0.09	0.102	0.088	0.086	0.081	0.097	0.099	0.102	0.259	0.265	0.11	0.094	0.09	0.078
	0.0762079	0.094	0.097	0.109	0.086	0.095	0.102	0.097	0.076	0.115	0.123	0.109	0.076	0.101	0.086	0.085	0.075	0.095	0.078	0.149	0.127	0.123	0.075	0.107	0.077
	0.0254026	0.089	0.093	0.083	0.098	0.088	0.078	0.067	0.073	0.113	0.09	0.074	0.065	0.086	0.081	0.071	0.081	0.088	0.075	0.105	0.097	0.075	0.096	0.075	0.084
	0.00846754	0.086	0.092	0.086	0.076	0.087	0.096	0.075	0.073	0.096	0.095	0.088	0.08	0.085	0.096	0.088	0.075	0.08	0.081	0.102	0.105	0.082	0.09	0.088	0.081
	0.00282251	0.093	0.089	0.09	0.099	0.093	0.092	0.092	0.119	0.1	0.088	0.097	0.094	0.13	0.115	0.082	0.078	0.08	0.094	0.11	0.097	0.088	0.116	0.106	0.098
GII.3	nM	NORO-155.5 IgM		NORO-156.3 IgM		NORO-168.2 IgM		NORO-170.5 IgM		NORO-167.3 IgG		NORO-178.6 IgG		NORO-202A.1 IgG		NORO-279A IgG		NORO-310A IgG		NORO-323A IgG		NORO-232A.2 IgA		NORO-320 IgA
	500	1.017	1.033	3.754	3.666	2.07	1.919	3.434	3.529	0.634	0.659	3.104	3.171	2.902	2.971	0.704	0.65	3.36	3.167	0.064	0.068	3.607	3.586	3.67	3.689
	166.667	0.479	0.478	3.61	3.501	1.314	1.146	1.91	2.918	0.517	0.45	2.753	2.993	2.376	2.377	0.674	0.632	3.321	3.248	0.057	0.06	3.609	3.65	3.696	3.684
	55.5556	0.239	0.233	2.783	2.021	0.723	0.557	0.634	0.981	0.321	0.287	2.104	2.1	1.674	1.646	0.498	0.475	2.774	2.827	0.056	0.061	3.666	3.584	3.665	3.595
	18.5185	0.127	0.154	1.321	0.938	0.324	0.285	0.23	0.391	0.166	0.172	1.453	1.262	1.138	1.058	0.413	0.371	1.885	2.043	0.058	0.071	3.616	3.605	3.504	3.507
	6.17284	0.109	0.095	0.482	0.304	0.16	0.156	0.122	0.138	0.115	0.103	0.688	0.703	0.747	0.626	0.335	0.262	0.939	0.95	0.073	0.059	3.401	3.421	2.592	2.302
	2.05761	0.075	0.08	0.197	0.146	0.099	0.101	0.074	0.088	0.075	0.077	0.386	0.311	0.393	0.349	0.2	0.149	0.402	0.402	0.056	0.056	2.204	2.333	0.947	0.774
	0.685871	0.068	0.067	0.101	0.085	0.096	0.072	0.066	0.07	0.065	0.069	0.159	0.15	0.179	0.136	0.108	0.093	0.163	0.175	0.057	0.059	0.878	1.045	0.313	0.254
	0.228624	0.063	0.072	0.074	0.085	0.065	0.062	0.062	0.083	0.064	0.08	0.095	0.094	0.114	0.096	0.073	0.074	0.089	0.092	0.055	0.066	0.384	0.413	0.132	0.122
	0.0762079	0.085	0.067	0.081	0.064	0.064	0.07	0.085	0.062	0.089	0.068	0.085	0.067	0.091	0.07	0.077	0.059	0.082	0.068	0.071	0.057	0.19	0.209	0.099	0.08
	0.0254026	0.063	0.065	0.065	0.064	0.064	0.058	0.066	0.064	0.077	0.066	0.062	0.061	0.066	0.061	0.06	0.059	0.057	0.061	0.059	0.057	0.127	0.127	0.068	0.064
	0.00846754	0.063	0.06	0.065	0.07	0.062	0.072	0.062	0.062	0.073	0.065	0.061	0.065	0.063	0.059	0.055	0.056	0.059	0.059	0.056	0.057	0.11	0.12	0.064	0.06
	0.00282251	0.064	0.075	0.066	0.096	0.07	0.078	0.068	0.075	0.069	0.081	0.06	0.063	0.066	0.067	0.057	0.06	0.059	0.075	0.064	0.067	0.106	0.115	0.066	0.073
GII.4	nM	NORO-155.5 IgM		NORO-156.3 IgM		NORO-168.2 IgM		NORO-170.5 IgM		NORO-167.3 IgG		NORO-178.6 IgG		NORO-202A.1 IgG		NORO-279A IgG		NORO-310A IgG		NORO-323A IgG		NORO-232A.2 IgA		NORO-320 IgA
	500	0.893	0.87	3.639	3.615	2.051	1.816	3.473	3.443	0.754	0.743	1.978	2.013	1.18	1.221	1.305	1.462	2.311	2.253	1.948	1.706	3.591	3.581	3.674	3.631
	166.667	0.442	0.461	3.304	2.715	1.174	1.143	1.712	2.372	0.56	0.517	1.487	1.373	1.221	1.173	1.445	1.405	1.898	1.886	1.347	1.353	3.564	3.586	3.612	3.609
	55.5556	0.312	0.348	1.726	1.226	0.593	0.479	0.471	0.895	0.324	0.278	1.082	0.975	1.035	1.084	1.294	1.173	1.106	1.116	0.758	0.564	3.579	3.544	3.591	3.605
	18.5185	0.198	0.191	0.708	0.449	0.278	0.23	0.187	0.226	0.161	0.166	0.78	0.728	0.93	0.957	1.101	1.068	0.62	0.629	0.301	0.25	3.592	3.557	3.563	3.635
	6.17284	0.133	0.13	0.254	0.192	0.158	0.15	0.09	0.107	0.094	0.09	0.495	0.47	0.669	0.666	0.904	0.782	0.294	0.317	0.119	0.125	3.531	3.537	3.262	3.181
	2.05761	0.098	0.094	0.12	0.095	0.125	0.11	0.064	0.069	0.071	0.073	0.244	0.222	0.35	0.304	0.531	0.45	0.142	0.138	0.075	0.069	2.63	2.881	1.75	1.606
	0.685871	0.071	0.067	0.092	0.066	0.073	0.072	0.068	0.065	0.067	0.064	0.143	0.109	0.166	0.129	0.231	0.188	0.092	0.086	0.076	0.059	1.162	1.307	0.513	0.532
	0.228624	0.059	0.063	0.059	0.067	0.075	0.078	0.057	0.074	0.062	0.078	0.079	0.076	0.082	0.083	0.113	0.101	0.059	0.067	0.056	0.066	0.53	0.585	0.216	0.2
	0.0762079	0.074	0.062	0.073	0.057	0.069	0.063	0.069	0.057	0.079	0.062	0.073	0.064	0.079	0.062	0.085	0.069	0.069	0.057	0.066	0.053	0.263	0.289	0.117	0.102
	0.0254026	0.055	0.056	0.055	0.059	0.08	0.065	0.056	0.059	0.064	0.062	0.055	0.056	0.058	0.058	0.053	0.054	0.051	0.052	0.055	0.053	0.175	0.174	0.067	0.066
	0.00846754	0.059	0.056	0.058	0.057	0.062	0.061	0.056	0.056	0.061	0.066	0.061	0.058	0.059	0.055	0.053	0.052	0.054	0.057	0.076	0.054	0.129	0.155	0.061	0.062
	0.00282251	0.066	0.074	0.061	0.084	0.061	0.065	0.065	0.077	0.072	0.084	0.059	0.071	0.063	0.068	0.054	0.058	0.055	0.074	0.061	0.071	0.13	0.167	0.065	0.073
GII.6	nM	NORO-155.5 IgM		NORO-156.3 IgM		NORO-168.2 IgM		NORO-170.5 IgM		NORO-167.3 IgG		NORO-178.6 IgG		NORO-202A.1 IgG		NORO-279A IgG		NORO-310A IgG		NORO-323A IgG		NORO-232A.2 IgA		NORO-320 IgA
	500	1.118	0.969	3.689	3.655	2.276	2.214	3.477	3.427	0.619	0.625	1.093	1.065	1.343	1.515	0.879	1.158	0.99	0.856	0.066	0.059	3.575	3.558	3.675	3.644
	166.667	0.377	0.418	3.608	3.427	1.494	1.428	1.448	2.252	0.424	0.447	0.994	0.843	1.442	1.465	0.997	0.949	0.792	0.804	0.056	0.054	3.543	3.552	3.621	3.596
	55.5556	0.187	0.21	2.974	2.222	0.759	0.682	0.44	0.855	0.268	0.22	0.765	0.726	1.391	1.419	0.834	0.774	0.52	0.604	0.054	0.054	3.571	3.522	3.588	3.617
	18.5185	0.118	0.12	1.375	0.973	0.361	0.326	0.191	0.362	0.137	0.134	0.551	0.519	1.318	1.132	0.659	0.558	0.335	0.363	0.053	0.054	3.558	3.561	3.588	3.553
	6.17284	0.074	0.079	0.526	0.403	0.183	0.177	0.101	0.133	0.086	0.085	0.372	0.339	0.811	0.827	0.402	0.355	0.18	0.198	0.053	0.052	3.497	3.503	3.198	2.97
	2.05761	0.065	0.068	0.192	0.158	0.109	0.125	0.067	0.087	0.068	0.07	0.198	0.182	0.414	0.348	0.219	0.187	0.097	0.092	0.051	0.054	2.842	2.875	1.455	1.419
	0.685871	0.058	0.057	0.102	0.089	0.081	0.074	0.066	0.067	0.068	0.069	0.117	0.093	0.18	0.165	0.128	0.109	0.077	0.067	0.068	0.053	1.317	1.54	0.558	0.437
	0.228624	0.055	0.059	0.069	0.074	0.068	0.065	0.054	0.073	0.062	0.076	0.071	0.074	0.092	0.092	0.078	0.073	0.055	0.06	0.052	0.064	0.583	0.626	0.192	0.183
	0.0762079	0.073	0.065	0.076	0.062	0.068	0.066	0.071	0.055	0.077	0.061	0.072	0.059	0.082	0.069	0.077	0.062	0.069	0.055	0.065	0.053	0.279	0.328	0.111	0.091
	0.0254026	0.056	0.058	0.058	0.059	0.067	0.067	0.057	0.061	0.06	0.059	0.06	0.056	0.059	0.058	0.05	0.053	0.052	0.054	0.054	0.051	0.189	0.199	0.066	0.062
	0.00846754	0.058	0.055	0.056	0.061	0.061	0.068	0.054	0.058	0.063	0.067	0.058	0.054	0.06	0.062	0.05	0.05	0.053	0.053	0.053	0.055	0.146	0.165	0.059	0.055
	0.00282251	0.058	0.072	0.059	0.098	0.056	0.061	0.055	0.072	0.065	0.077	0.053	0.063	0.061	0.064	0.051	0.059	0.052	0.066	0.061	0.075	0.136	0.192	0.06	0.064
GII.13	nM	NORO-155.5 IgM		NORO-156.3 IgM		NORO-168.2 IgM		NORO-170.5 IgM		NORO-167.3 IgG		NORO-178.6 IgG		NORO-202A.1 IgG		NORO-279A IgG		NORO-310A IgG		NORO-323A IgG		NORO-232A.2 IgA		NORO-320 IgA
	500	1.994	1.72	3.7	3.695	3.007	2.994	3.517	3.609	0.652	0.56	0.692	0.711	0.62	0.605	0.471	0.454	0.667	0.586	0.075	0.063	3.576	3.552	3.605	3.614
	166.667	0.8	0.698	3.604	3.489	2.249	2.206	2.879	2.932	0.348	0.364	0.607	0.576	0.617	0.561	0.44	0.456	0.473	0.485	0.056	0.055	3.546	3.604	3.555	3.625
	55.5556	0.318	0.288	2.637	1.984	1.291	1.181	1.037	1.026	0.199	0.181	0.493	0.475	0.573	0.584	0.411	0.379	0.365	0.374	0.055	0.053	3.567	3.556	3.489	3.52
	18.5185	0.144	0.16	1.043	0.711	0.692	0.665	0.302	0.387	0.112	0.127	0.391	0.375	0.538	0.552	0.306	0.306	0.222	0.245	0.056	0.074	3.54	3.536	2.243	2.526
	6.17284	0.106	0.085	0.388	0.235	0.341	0.323	0.153	0.153	0.098	0.078	0.258	0.229	0.411	0.412	0.244	0.214	0.142	0.13	0.072	0.055	2.97	2.855	1.219	1.047
	2.05761	0.069	0.07	0.153	0.134	0.165	0.152	0.082	0.086	0.071	0.07	0.143	0.138	0.248	0.218	0.149	0.132	0.076	0.077	0.056	0.055	1.56	1.602	0.407	0.435
	0.685871	0.06	0.06	0.091	0.079	0.112	0.09	0.063	0.067	0.066	0.068	0.089	0.083	0.117	0.129	0.091	0.082	0.066	0.057	0.055	0.056	0.632	0.656	0.162	0.152
	0.228624	0.057	0.062	0.064	0.077	0.078	0.082	0.06	0.07	0.067	0.076	0.063	0.065	0.079	0.076	0.064	0.068	0.054	0.056	0.053	0.07	0.285	0.272	0.082	0.086
	0.0762079	0.075	0.068	0.079	0.059	0.086	0.065	0.071	0.058	0.082	0.067	0.078	0.058	0.082	0.063	0.074	0.056	0.083	0.055	0.07	0.055	0.143	0.132	0.082	0.071
	0.0254026	0.059	0.059	0.061	0.065	0.077	0.066	0.057	0.054	0.068	0.064	0.056	0.056	0.059	0.063	0.057	0.052	0.055	0.054	0.054	0.055	0.092	0.088	0.064	0.058
	0.00846754	0.058	0.06	0.064	0.059	0.069	0.066	0.056	0.059	0.067	0.065	0.055	0.056	0.061	0.059	0.052	0.054	0.056	0.056	0.057	0.056	0.072	0.073	0.059	0.058
	0.00282251	0.06	0.078	0.068	0.089	0.069	0.065	0.063	0.059	0.077	0.085	0.055	0.064	0.066	0.068	0.054	0.059	0.055	0.072	0.062	0.073	0.076	0.089	0.064	0.075
GII.17	nM	NORO-155.5 IgM		NORO-156.3 IgM		NORO-168.2 IgM		NORO-170.5 IgM		NORO-167.3 IgG		NORO-178.6 IgG		NORO-202A.1 IgG		NORO-279A IgG		NORO-310A IgG		NORO-323A IgG		NORO-232A.2 IgA		NORO-320 IgA
	500	1.069	0.794	3.642	3.616	2.349	2.279	3.505	3.451	0.755	0.743	1.03	1.141	1.015	1.134	0.848	1.103	1.137	1.124	0.067	0.057	3.566	3.551	3.68	3.645
	166.667	0.323	0.328	3.395	2.789	1.544	1.377	2.425	3.07	0.525	0.428	1.163	0.961	1.032	1.004	0.78	0.854	0.899	1.031	0.054	0.054	3.542	3.552	3.607	3.609
	55.5556	0.183	0.159	1.865	1.41	0.936	0.831	0.837	1.155	0.296	0.256	0.835	0.81	0.891	0.836	0.721	0.657	0.704	0.66	0.051	0.051	3.565	3.575	3.595	3.627
	18.5185	0.102	0.094	0.791	0.521	0.526	0.485	0.437	0.413	0.14	0.13	0.681	0.587	0.85	0.868	0.525	0.491	0.473	0.445	0.052	0.053	3.527	3.543	3.537	3.545
	6.17284	0.068	0.074	0.308	0.193	0.289	0.254	0.129	0.151	0.086	0.083	0.394	0.354	0.631	0.561	0.338	0.32	0.246	0.217	0.052	0.052	3.448	3.488	2.88	2.588
	2.05761	0.06	0.062	0.141	0.1	0.151	0.138	0.072	0.082	0.069	0.067	0.193	0.195	0.3	0.227	0.198	0.161	0.107	0.107	0.052	0.053	2.343	2.717	1.3	1.245
	0.685871	0.058	0.056	0.075	0.068	0.091	0.074	0.067	0.062	0.067	0.063	0.123	0.092	0.135	0.119	0.121	0.092	0.084	0.075	0.069	0.051	1.061	1.23	0.427	0.396
	0.228624	0.055	0.057	0.06	0.069	0.07	0.062	0.058	0.071	0.06	0.076	0.072	0.068	0.073	0.072	0.077	0.068	0.056	0.064	0.052	0.063	0.458	0.578	0.184	0.174
	0.0762079	0.074	0.06	0.073	0.057	0.066	0.062	0.07	0.057	0.081	0.065	0.071	0.056	0.074	0.063	0.072	0.058	0.068	0.053	0.068	0.052	0.254	0.27	0.103	0.094
	0.0254026	0.054	0.055	0.058	0.056	0.066	0.063	0.056	0.056	0.06	0.06	0.056	0.053	0.055	0.053	0.051	0.051	0.05	0.051	0.053	0.051	0.157	0.164	0.065	0.063
	0.00846754	0.055	0.057	0.057	0.074	0.056	0.062	0.054	0.055	0.059	0.082	0.055	0.053	0.078	0.054	0.051	0.05	0.053	0.055	0.054	0.053	0.126	0.144	0.058	0.055
	0.00282251	0.061	0.076	0.06	0.089	0.057	0.063	0.057	0.072	0.069	0.082	0.058	0.064	0.059	0.067	0.054	0.06	0.053	0.072	0.059	0.076	0.128	0.158	0.06	0.066
Transformed Data
GI.1	nM	NORO-155.5 IgM		NORO-156.3 IgM		NORO-168.2 IgM		NORO-170.5 IgM		NORO-167.3 IgG		NORO-178.6 IgG		NORO-202A.1 IgG		NORO-279A IgG		NORO-310A IgG		NORO-323A IgG		NORO-232A.2 IgA		NORO-320 IgA
	2.69897	2.04	1.922	3.703	3.638	3.182	3.436	3.593	3.597	1.335	1.079	0.238	0.225	0.1	0.088	0.132	0.104	0.166	0.172	0.093	0.085	0.199	0.212	0.115	0.099
	2.22185	0.883	0.719	3.567	3.305	3.227	3.211	2.993	3.311	0.514	0.472	0.194	0.187	0.081	0.081	0.117	0.102	0.144	0.158	0.085	0.08	0.115	0.115	0.082	0.086
	1.74473	0.351	0.327	2.955	2.016	2.926	3.136	1.255	1.473	0.252	0.21	0.168	0.163	0.124	0.086	0.098	0.097	0.127	0.126	0.084	0.083	0.091	0.091	0.085	0.08
	1.26761	0.18	0.195	1.483	0.853	2.554	1.993	0.457	0.997	0.135	0.152	0.14	0.143	0.085	0.106	0.095	0.108	0.106	0.124	0.09	0.098	0.085	0.095	0.082	0.094
	0.790485	0.13	0.113	0.591	0.35	1.196	1.052	0.182	0.262	0.11	0.099	0.115	0.107	0.106	0.09	0.105	0.087	0.1	0.09	0.101	0.08	0.094	0.088	0.094	0.083
	0.313364	0.104	0.109	0.246	0.186	0.519	0.458	0.112	0.147	0.098	0.096	0.099	0.091	0.083	0.083	0.096	0.086	0.083	0.08	0.084	0.077	0.081	0.08	0.079	0.084
	-0.163757	0.091	0.085	0.134	0.114	0.238	0.198	0.102	0.097	0.095	0.092	0.084	0.084	0.085	0.083	0.082	0.081	0.084	0.083	0.08	0.082	0.08	0.079	0.082	0.086
	-0.640879	0.084	0.087	0.101	0.107	0.125	0.134	0.086	0.098	0.088	0.103	0.081	0.086	0.086	0.091	0.091	0.085	0.077	0.08	0.078	0.089	0.08	0.084	0.085	0.091
	-1.118	0.104	0.09	0.106	0.087	0.095	0.094	0.096	0.088	0.099	0.085	0.092	0.081	0.1	0.087	0.101	0.082	0.093	0.08	0.095	0.082	0.094	0.078	0.1	0.088
	-1.59512	0.086	0.091	0.082	0.092	0.083	0.09	0.084	0.086	0.089	0.086	0.078	0.081	0.092	0.084	0.078	0.084	0.077	0.083	0.076	0.084	0.08	0.078	0.082	0.085
	-2.07224	0.088	0.084	0.083	0.078	0.083	0.085	0.081	0.085	0.085	0.085	0.079	0.082	0.088	0.084	0.082	0.084	0.089	0.086	0.085	0.08	0.079	0.081	0.082	0.082
	-2.54936	0.089	0.096	0.094	0.105	0.081	0.081	0.088	0.103	0.09	0.105	0.08	0.089	0.094	0.106	0.095	0.087	0.086	0.1	0.08	0.101	0.082	0.092	0.088	0.094
GI.2	nM	NORO-155.5 IgM		NORO-156.3 IgM		NORO-168.2 IgM		NORO-170.5 IgM		NORO-167.3 IgG		NORO-178.6 IgG		NORO-202A.1 IgG		NORO-279A IgG		NORO-310A IgG		NORO-323A IgG		NORO-232A.2 IgA		NORO-320 IgA
	2.69897	1.25	1.247	3.181	1.775	0.805	0.785	1.534	1.636	0.174	0.15	0.065	0.057	0.067	0.058	0.083	0.063	0.072	0.057	0.06	0.061	0.079	0.082	0.085	0.066
	2.22185	0.669	0.631	2.088	1.172	0.523	0.457	0.886	1.1	0.111	0.093	0.054	0.053	0.055	0.056	0.056	0.058	0.054	0.055	0.057	0.057	0.06	0.061	0.061	0.059
	1.74473	0.344	0.369	1.262	0.47	0.286	0.225	0.476	0.581	0.081	0.078	0.053	0.057	0.057	0.06	0.052	0.056	0.053	0.056	0.054	0.055	0.054	0.056	0.057	0.054
	1.26761	0.184	0.187	0.514	0.234	0.149	0.131	0.222	0.297	0.067	0.067	0.065	0.054	0.054	0.052	0.065	0.052	0.059	0.05	0.056	0.055	0.054	0.053	0.055	0.055
	0.790485	0.096	0.106	0.233	0.118	0.118	0.095	0.122	0.162	0.066	0.065	0.052	0.053	0.06	0.055	0.049	0.052	0.052	0.051	0.064	0.057	0.052	0.053	0.057	0.054
	0.313364	0.071	0.073	0.117	0.08	0.079	0.081	0.076	0.088	0.062	0.063	0.052	0.051	0.059	0.059	0.05	0.05	0.052	0.051	0.052	0.054	0.052	0.051	0.056	0.055
	-0.163757	0.06	0.06	0.073	0.062	0.057	0.056	0.073	0.067	0.078	0.064	0.06	0.051	0.073	0.055	0.054	0.05	0.064	0.05	0.07	0.052	0.064	0.053	0.066	0.055
	-0.640879	0.056	0.06	0.062	0.068	0.056	0.056	0.057	0.075	0.064	0.078	0.053	0.059	0.053	0.058	0.05	0.054	0.051	0.057	0.052	0.068	0.053	0.066	0.054	0.07
	-1.118	0.074	0.062	0.072	0.057	0.056	0.057	0.072	0.058	0.076	0.067	0.062	0.054	0.07	0.06	0.068	0.057	0.064	0.053	0.065	0.054	0.067	0.053	0.07	0.058
	-1.59512	0.054	0.056	0.056	0.056	0.063	0.058	0.055	0.058	0.062	0.062	0.051	0.054	0.055	0.055	0.049	0.05	0.05	0.053	0.052	0.051	0.051	0.053	0.052	0.055
	-2.07224	0.055	0.059	0.057	0.056	0.057	0.06	0.052	0.055	0.062	0.064	0.056	0.053	0.058	0.059	0.051	0.05	0.052	0.053	0.053	0.054	0.052	0.055	0.055	0.054
	-2.54936	0.065	0.074	0.066	0.071	0.057	0.065	0.057	0.066	0.068	0.073	0.058	0.065	0.068	0.064	0.052	0.058	0.055	0.063	0.06	0.075	0.054	0.07	0.056	0.063
GI.3	nM	NORO-155.5 IgM		NORO-156.3 IgM		NORO-168.2 IgM		NORO-170.5 IgM		NORO-167.3 IgG		NORO-178.6 IgG		NORO-202A.1 IgG		NORO-279A IgG		NORO-310A IgG		NORO-323A IgG		NORO-232A.2 IgA		NORO-320 IgA
	2.69897	1.501	1.609	3.68	3.587	3.441	3.323	3.559	3.634	1.569	1.211	2.802	2.562	0.113	0.09	0.393	0.335	2.464	2.275	2.638	2.721	0.256	0.28	0.144	0.109
	2.22185	0.658	0.606	3.628	2.908	3.299	3.4	2.677	3.349	0.724	0.632	1.973	2.116	0.121	0.076	0.331	0.288	2.395	2.168	2.822	2.32	0.208	0.187	0.093	0.116
	1.74473	0.216	0.247	3.32	1.235	3.081	3.27	0.766	1.562	0.376	0.286	1.344	1.172	0.102	0.095	0.225	0.2	1.793	1.815	2.392	2.317	0.137	0.114	0.099	0.07
	1.26761	0.143	0.165	1.684	0.535	2.815	2.537	0.252	0.712	0.194	0.149	0.756	0.685	0.095	0.107	0.15	0.164	1.163	1.134	2.459	2.528	0.124	0.138	0.093	0.1
	0.790485	0.101	0.091	0.748	0.228	1.455	1.405	0.147	0.241	0.149	0.163	0.381	0.357	0.102	0.064	0.134	0.13	0.536	0.511	1.967	2.084	0.136	0.106	0.118	0.077
	0.313364	0.092	0.093	0.3	0.15	0.607	0.5	0.097	0.148	0.114	0.107	0.196	0.185	0.095	0.086	0.096	0.094	0.233	0.215	1.232	1.066	0.089	0.081	0.1	0.1
	-0.163757	0.087	0.104	0.164	0.108	0.267	0.22	0.1	0.107	0.131	0.097	0.107	0.12	0.079	0.074	0.089	0.096	0.113	0.113	0.53	0.485	0.126	0.095	0.118	0.101
	-0.640879	0.08	0.084	0.095	0.099	0.134	0.125	0.078	0.111	0.091	0.107	0.09	0.102	0.088	0.086	0.081	0.097	0.099	0.102	0.259	0.265	0.11	0.094	0.09	0.078
	-1.118	0.094	0.097	0.109	0.086	0.095	0.102	0.097	0.076	0.115	0.123	0.109	0.076	0.101	0.086	0.085	0.075	0.095	0.078	0.149	0.127	0.123	0.075	0.107	0.077
	-1.59512	0.089	0.093	0.083	0.098	0.088	0.078	0.067	0.073	0.113	0.09	0.074	0.065	0.086	0.081	0.071	0.081	0.088	0.075	0.105	0.097	0.075	0.096	0.075	0.084
	-2.07224	0.086	0.092	0.086	0.076	0.087	0.096	0.075	0.073	0.096	0.095	0.088	0.08	0.085	0.096	0.088	0.075	0.08	0.081	0.102	0.105	0.082	0.09	0.088	0.081
	-2.54936	0.093	0.089	0.09	0.099	0.093	0.092	0.092	0.119	0.1	0.088	0.097	0.094	0.13	0.115	0.082	0.078	0.08	0.094	0.11	0.097	0.088	0.116	0.106	0.098
GII.3	nM	NORO-155.5 IgM		NORO-156.3 IgM		NORO-168.2 IgM		NORO-170.5 IgM		NORO-167.3 IgG		NORO-178.6 IgG		NORO-202A.1 IgG		NORO-279A IgG		NORO-310A IgG		NORO-323A IgG		NORO-232A.2 IgA		NORO-320 IgA
	2.69897	1.017	1.033	3.754	3.666	2.07	1.919	3.434	3.529	0.634	0.659	3.104	3.171	2.902	2.971	0.704	0.65	3.36	3.167	0.064	0.068	3.607	3.586	3.67	3.689
	2.22185	0.479	0.478	3.61	3.501	1.314	1.146	1.91	2.918	0.517	0.45	2.753	2.993	2.376	2.377	0.674	0.632	3.321	3.248	0.057	0.06	3.609	3.65	3.696	3.684
	1.74473	0.239	0.233	2.783	2.021	0.723	0.557	0.634	0.981	0.321	0.287	2.104	2.1	1.674	1.646	0.498	0.475	2.774	2.827	0.056	0.061	3.666	3.584	3.665	3.595
	1.26761	0.127	0.154	1.321	0.938	0.324	0.285	0.23	0.391	0.166	0.172	1.453	1.262	1.138	1.058	0.413	0.371	1.885	2.043	0.058	0.071	3.616	3.605	3.504	3.507
	0.790485	0.109	0.095	0.482	0.304	0.16	0.156	0.122	0.138	0.115	0.103	0.688	0.703	0.747	0.626	0.335	0.262	0.939	0.95	0.073	0.059	3.401	3.421	2.592	2.302
	0.313364	0.075	0.08	0.197	0.146	0.099	0.101	0.074	0.088	0.075	0.077	0.386	0.311	0.393	0.349	0.2	0.149	0.402	0.402	0.056	0.056	2.204	2.333	0.947	0.774
	-0.163757	0.068	0.067	0.101	0.085	0.096	0.072	0.066	0.07	0.065	0.069	0.159	0.15	0.179	0.136	0.108	0.093	0.163	0.175	0.057	0.059	0.878	1.045	0.313	0.254
	-0.640879	0.063	0.072	0.074	0.085	0.065	0.062	0.062	0.083	0.064	0.08	0.095	0.094	0.114	0.096	0.073	0.074	0.089	0.092	0.055	0.066	0.384	0.413	0.132	0.122
	-1.118	0.085	0.067	0.081	0.064	0.064	0.07	0.085	0.062	0.089	0.068	0.085	0.067	0.091	0.07	0.077	0.059	0.082	0.068	0.071	0.057	0.19	0.209	0.099	0.08
	-1.59512	0.063	0.065	0.065	0.064	0.064	0.058	0.066	0.064	0.077	0.066	0.062	0.061	0.066	0.061	0.06	0.059	0.057	0.061	0.059	0.057	0.127	0.127	0.068	0.064
	-2.07224	0.063	0.06	0.065	0.07	0.062	0.072	0.062	0.062	0.073	0.065	0.061	0.065	0.063	0.059	0.055	0.056	0.059	0.059	0.056	0.057	0.11	0.12	0.064	0.06
	-2.54936	0.064	0.075	0.066	0.096	0.07	0.078	0.068	0.075	0.069	0.081	0.06	0.063	0.066	0.067	0.057	0.06	0.059	0.075	0.064	0.067	0.106	0.115	0.066	0.073
GII.4	nM	NORO-155.5 IgM		NORO-156.3 IgM		NORO-168.2 IgM		NORO-170.5 IgM		NORO-167.3 IgG		NORO-178.6 IgG		NORO-202A.1 IgG		NORO-279A IgG		NORO-310A IgG		NORO-323A IgG		NORO-232A.2 IgA		NORO-320 IgA
	2.69897	0.893	0.87	3.639	3.615	2.051	1.816	3.473	3.443	0.754	0.743	1.978	2.013	1.18	1.221	1.305	1.462	2.311	2.253	1.948	1.706	3.591	3.581	3.674	3.631
	2.22185	0.442	0.461	3.304	2.715	1.174	1.143	1.712	2.372	0.56	0.517	1.487	1.373	1.221	1.173	1.445	1.405	1.898	1.886	1.347	1.353	3.564	3.586	3.612	3.609
	1.74473	0.312	0.348	1.726	1.226	0.593	0.479	0.471	0.895	0.324	0.278	1.082	0.975	1.035	1.084	1.294	1.173	1.106	1.116	0.758	0.564	3.579	3.544	3.591	3.605
	1.26761	0.198	0.191	0.708	0.449	0.278	0.23	0.187	0.226	0.161	0.166	0.78	0.728	0.93	0.957	1.101	1.068	0.62	0.629	0.301	0.25	3.592	3.557	3.563	3.635
	0.790485	0.133	0.13	0.254	0.192	0.158	0.15	0.09	0.107	0.094	0.09	0.495	0.47	0.669	0.666	0.904	0.782	0.294	0.317	0.119	0.125	3.531	3.537	3.262	3.181
	0.313364	0.098	0.094	0.12	0.095	0.125	0.11	0.064	0.069	0.071	0.073	0.244	0.222	0.35	0.304	0.531	0.45	0.142	0.138	0.075	0.069	2.63	2.881	1.75	1.606
	-0.163757	0.071	0.067	0.092	0.066	0.073	0.072	0.068	0.065	0.067	0.064	0.143	0.109	0.166	0.129	0.231	0.188	0.092	0.086	0.076	0.059	1.162	1.307	0.513	0.532
	-0.640879	0.059	0.063	0.059	0.067	0.075	0.078	0.057	0.074	0.062	0.078	0.079	0.076	0.082	0.083	0.113	0.101	0.059	0.067	0.056	0.066	0.53	0.585	0.216	0.2
	-1.118	0.074	0.062	0.073	0.057	0.069	0.063	0.069	0.057	0.079	0.062	0.073	0.064	0.079	0.062	0.085	0.069	0.069	0.057	0.066	0.053	0.263	0.289	0.117	0.102
	-1.59512	0.055	0.056	0.055	0.059	0.08	0.065	0.056	0.059	0.064	0.062	0.055	0.056	0.058	0.058	0.053	0.054	0.051	0.052	0.055	0.053	0.175	0.174	0.067	0.066
	-2.07224	0.059	0.056	0.058	0.057	0.062	0.061	0.056	0.056	0.061	0.066	0.061	0.058	0.059	0.055	0.053	0.052	0.054	0.057	0.076	0.054	0.129	0.155	0.061	0.062
	-2.54936	0.066	0.074	0.061	0.084	0.061	0.065	0.065	0.077	0.072	0.084	0.059	0.071	0.063	0.068	0.054	0.058	0.055	0.074	0.061	0.071	0.13	0.167	0.065	0.073
GII.6	nM	NORO-155.5 IgM		NORO-156.3 IgM		NORO-168.2 IgM		NORO-170.5 IgM		NORO-167.3 IgG		NORO-178.6 IgG		NORO-202A.1 IgG		NORO-279A IgG		NORO-310A IgG		NORO-323A IgG		NORO-232A.2 IgA		NORO-320 IgA
	2.69897	1.118	0.969	3.689	3.655	2.276	2.214	3.477	3.427	0.619	0.625	1.093	1.065	1.343	1.515	0.879	1.158	0.99	0.856	0.066	0.059	3.575	3.558	3.675	3.644
	2.22185	0.377	0.418	3.608	3.427	1.494	1.428	1.448	2.252	0.424	0.447	0.994	0.843	1.442	1.465	0.997	0.949	0.792	0.804	0.056	0.054	3.543	3.552	3.621	3.596
	1.74473	0.187	0.21	2.974	2.222	0.759	0.682	0.44	0.855	0.268	0.22	0.765	0.726	1.391	1.419	0.834	0.774	0.52	0.604	0.054	0.054	3.571	3.522	3.588	3.617
	1.26761	0.118	0.12	1.375	0.973	0.361	0.326	0.191	0.362	0.137	0.134	0.551	0.519	1.318	1.132	0.659	0.558	0.335	0.363	0.053	0.054	3.558	3.561	3.588	3.553
	0.790485	0.074	0.079	0.526	0.403	0.183	0.177	0.101	0.133	0.086	0.085	0.372	0.339	0.811	0.827	0.402	0.355	0.18	0.198	0.053	0.052	3.497	3.503	3.198	2.97
	0.313364	0.065	0.068	0.192	0.158	0.109	0.125	0.067	0.087	0.068	0.07	0.198	0.182	0.414	0.348	0.219	0.187	0.097	0.092	0.051	0.054	2.842	2.875	1.455	1.419
	-0.163757	0.058	0.057	0.102	0.089	0.081	0.074	0.066	0.067	0.068	0.069	0.117	0.093	0.18	0.165	0.128	0.109	0.077	0.067	0.068	0.053	1.317	1.54	0.558	0.437
	-0.640879	0.055	0.059	0.069	0.074	0.068	0.065	0.054	0.073	0.062	0.076	0.071	0.074	0.092	0.092	0.078	0.073	0.055	0.06	0.052	0.064	0.583	0.626	0.192	0.183
	-1.118	0.073	0.065	0.076	0.062	0.068	0.066	0.071	0.055	0.077	0.061	0.072	0.059	0.082	0.069	0.077	0.062	0.069	0.055	0.065	0.053	0.279	0.328	0.111	0.091
	-1.59512	0.056	0.058	0.058	0.059	0.067	0.067	0.057	0.061	0.06	0.059	0.06	0.056	0.059	0.058	0.05	0.053	0.052	0.054	0.054	0.051	0.189	0.199	0.066	0.062
	-2.07224	0.058	0.055	0.056	0.061	0.061	0.068	0.054	0.058	0.063	0.067	0.058	0.054	0.06	0.062	0.05	0.05	0.053	0.053	0.053	0.055	0.146	0.165	0.059	0.055
	-2.54936	0.058	0.072	0.059	0.098	0.056	0.061	0.055	0.072	0.065	0.077	0.053	0.063	0.061	0.064	0.051	0.059	0.052	0.066	0.061	0.075	0.136	0.192	0.06	0.064
GII.13	nM	NORO-155.5 IgM		NORO-156.3 IgM		NORO-168.2 IgM		NORO-170.5 IgM		NORO-167.3 IgG		NORO-178.6 IgG		NORO-202A.1 IgG		NORO-279A IgG		NORO-310A IgG		NORO-323A IgG		NORO-232A.2 IgA		NORO-320 IgA
	2.69897	1.994	1.72	3.7	3.695	3.007	2.994	3.517	3.609	0.652	0.56	0.692	0.711	0.62	0.605	0.471	0.454	0.667	0.586	0.075	0.063	3.576	3.552	3.605	3.614
	2.22185	0.8	0.698	3.604	3.489	2.249	2.206	2.879	2.932	0.348	0.364	0.607	0.576	0.617	0.561	0.44	0.456	0.473	0.485	0.056	0.055	3.546	3.604	3.555	3.625
	1.74473	0.318	0.288	2.637	1.984	1.291	1.181	1.037	1.026	0.199	0.181	0.493	0.475	0.573	0.584	0.411	0.379	0.365	0.374	0.055	0.053	3.567	3.556	3.489	3.52
	1.26761	0.144	0.16	1.043	0.711	0.692	0.665	0.302	0.387	0.112	0.127	0.391	0.375	0.538	0.552	0.306	0.306	0.222	0.245	0.056	0.074	3.54	3.536	2.243	2.526
	0.790485	0.106	0.085	0.388	0.235	0.341	0.323	0.153	0.153	0.098	0.078	0.258	0.229	0.411	0.412	0.244	0.214	0.142	0.13	0.072	0.055	2.97	2.855	1.219	1.047
	0.313364	0.069	0.07	0.153	0.134	0.165	0.152	0.082	0.086	0.071	0.07	0.143	0.138	0.248	0.218	0.149	0.132	0.076	0.077	0.056	0.055	1.56	1.602	0.407	0.435
	-0.163757	0.06	0.06	0.091	0.079	0.112	0.09	0.063	0.067	0.066	0.068	0.089	0.083	0.117	0.129	0.091	0.082	0.066	0.057	0.055	0.056	0.632	0.656	0.162	0.152
	-0.640879	0.057	0.062	0.064	0.077	0.078	0.082	0.06	0.07	0.067	0.076	0.063	0.065	0.079	0.076	0.064	0.068	0.054	0.056	0.053	0.07	0.285	0.272	0.082	0.086
	-1.118	0.075	0.068	0.079	0.059	0.086	0.065	0.071	0.058	0.082	0.067	0.078	0.058	0.082	0.063	0.074	0.056	0.083	0.055	0.07	0.055	0.143	0.132	0.082	0.071
	-1.59512	0.059	0.059	0.061	0.065	0.077	0.066	0.057	0.054	0.068	0.064	0.056	0.056	0.059	0.063	0.057	0.052	0.055	0.054	0.054	0.055	0.092	0.088	0.064	0.058
	-2.07224	0.058	0.06	0.064	0.059	0.069	0.066	0.056	0.059	0.067	0.065	0.055	0.056	0.061	0.059	0.052	0.054	0.056	0.056	0.057	0.056	0.072	0.073	0.059	0.058
	-2.54936	0.06	0.078	0.068	0.089	0.069	0.065	0.063	0.059	0.077	0.085	0.055	0.064	0.066	0.068	0.054	0.059	0.055	0.072	0.062	0.073	0.076	0.089	0.064	0.075
GII.17	nM	NORO-155.5 IgM		NORO-156.3 IgM		NORO-168.2 IgM		NORO-170.5 IgM		NORO-167.3 IgG		NORO-178.6 IgG		NORO-202A.1 IgG		NORO-279A IgG		NORO-310A IgG		NORO-323A IgG		NORO-232A.2 IgA		NORO-320 IgA
	2.69897	1.069	0.794	3.642	3.616	2.349	2.279	3.505	3.451	0.755	0.743	1.03	1.141	1.015	1.134	0.848	1.103	1.137	1.124	0.067	0.057	3.566	3.551	3.68	3.645
	2.22185	0.323	0.328	3.395	2.789	1.544	1.377	2.425	3.07	0.525	0.428	1.163	0.961	1.032	1.004	0.78	0.854	0.899	1.031	0.054	0.054	3.542	3.552	3.607	3.609
	1.74473	0.183	0.159	1.865	1.41	0.936	0.831	0.837	1.155	0.296	0.256	0.835	0.81	0.891	0.836	0.721	0.657	0.704	0.66	0.051	0.051	3.565	3.575	3.595	3.627
	1.26761	0.102	0.094	0.791	0.521	0.526	0.485	0.437	0.413	0.14	0.13	0.681	0.587	0.85	0.868	0.525	0.491	0.473	0.445	0.052	0.053	3.527	3.543	3.537	3.545
	0.790485	0.068	0.074	0.308	0.193	0.289	0.254	0.129	0.151	0.086	0.083	0.394	0.354	0.631	0.561	0.338	0.32	0.246	0.217	0.052	0.052	3.448	3.488	2.88	2.588
	0.313364	0.06	0.062	0.141	0.1	0.151	0.138	0.072	0.082	0.069	0.067	0.193	0.195	0.3	0.227	0.198	0.161	0.107	0.107	0.052	0.053	2.343	2.717	1.3	1.245
	-0.163757	0.058	0.056	0.075	0.068	0.091	0.074	0.067	0.062	0.067	0.063	0.123	0.092	0.135	0.119	0.121	0.092	0.084	0.075	0.069	0.051	1.061	1.23	0.427	0.396
	-0.640879	0.055	0.057	0.06	0.069	0.07	0.062	0.058	0.071	0.06	0.076	0.072	0.068	0.073	0.072	0.077	0.068	0.056	0.064	0.052	0.063	0.458	0.578	0.184	0.174
	-1.118	0.074	0.06	0.073	0.057	0.066	0.062	0.07	0.057	0.081	0.065	0.071	0.056	0.074	0.063	0.072	0.058	0.068	0.053	0.068	0.052	0.254	0.27	0.103	0.094
	-1.59512	0.054	0.055	0.058	0.056	0.066	0.063	0.056	0.056	0.06	0.06	0.056	0.053	0.055	0.053	0.051	0.051	0.05	0.051	0.053	0.051	0.157	0.164	0.065	0.063
	-2.07224	0.055	0.057	0.057	0.074	0.056	0.062	0.054	0.055	0.059	0.082	0.055	0.053	0.078	0.054	0.051	0.05	0.053	0.055	0.054	0.053	0.126	0.144	0.058	0.055
	-2.54936	0.061	0.076	0.06	0.089	0.057	0.063	0.057	0.072	0.069	0.082	0.058	0.064	0.059	0.067	0.054	0.06	0.053	0.072	0.059	0.076	0.128	0.158	0.06	0.066

## Sheet: Figure 2
GI.3	nM	NORO-156.3 IgM		NORO-168.2 IgM		NORO-178.6 IgG		NORO-202A.2 IgG		NORO-279A IgG		NORO-310A IgG		NORO-323A IgG		NORO-232A.2 IgA		NORO-320 IgA
	1000	1.192	1.028	0.594	0.558	0.078	0.053	3.115	3.214	2.837	2.743	0.073	0.055	0.074	0.054	3.347	3.275	3.345	3.29
	333.333	2.28	2.44	1.897	1.633	0.053	0.049	3.325	3.15	2.705	2.559	0.065	0.054	0.054	0.052	3.275	3.336	3.175	3.282
	111.111	2.993	2.772	2.703	2.543	1.018	1.095	3.3	3.19	3.028	2.644	0.098	0.111	0.052	0.055	3.288	3.287	3.308	3.236
	37.037	3.027	3.178	3.026	2.891	2.985	3.137	3.096	3.224	2.581	2.78	2.999	2.902	0.054	0.067	3.373	3.238	3.264	3.246
	12.346	3.263	3.206	3.125	2.919	3.126	3.231	3.316	3.129	3.112	2.78	3.173	3.225	0.267	0.3	3.174	3.271	3.226	3.312
	4.115	3.14	3.29	3.097	3.143	3.286	3.193	3.281	3.237	2.918	2.878	3.237	3.259	3.043	3.057	3.327	3.324	3.355	3.414
	1.372	3.193	3.137	3.161	3.337	3.211	3.186	3.32	3.168	3.198	3.023	3.044	3.283	3.078	3.024	3.221	3.185	3.305	3.219
	0.457	3.345	3.143	3.404	3.495	3.332	3.095	3.196	3.202	3.281	3.13	3.127	3.306	3.201	3.075	3.185	3.265	3.191	3.236
	0.152	3.352	3.241	3.43	3.193	3.301	3.228	3.333	3.256	3.379	3.162	3.101	3.159	3.118	3.148	3.16	3.186	3.125	3.29
	0.051	3.251	3.347	3.346	3.317	3.295	3.173	3.247	3.272	3.353	3.318	3.195	3.333	3.208	3.242	3.281	3.278	3.255	3.256
	0.017	3.403	3.38	3.342	3.456	3.347	3.313	3.356	3.271	3.249	3.303	3.234	3.214	3.289	3.332	3.288	3.251	3.298	3.348
	0.006	3.356	3.244	3.508	3.528	3.315	3.349	3.272	3.314	3.331	3.307	3.257	3.31	3.268	3.329	3.261	3.296	3.286	3.305
GII.4	nM	NORO-156.3 IgM		NORO-168.2 IgM		NORO-178.6 IgG		NORO-202A.2 IgG		NORO-279A IgG		NORO-310A IgG		NORO-323A IgG		NORO-232A.2 IgA		NORO-320 IgA
	1000	1.307	1.155	2.142	2.086	2.713	2.641	3.16	3.139	3.066	2.895	1.608	1.533	1.562	1.562	0.742	0.674	0.102	0.083
	333.333	1.586	1.497	2.973	2.83	3.28	2.95	2.967	2.976	3	2.8	2.813	2.927	2.963	2.992	0.933	0.89	0.14	0.14
	111.111	2.402	2.44	3.136	3.107	3.246	2.985	2.986	3.103	3.33	3.15	3.128	3.207	3.242	3.222	1.123	1.078	0.397	0.34
	37.037	3.349	3.092	3.354	3.406	3.24	3.404	3.124	3.076	3.136	3.112	3.364	3.405	3.35	3.294	1.674	1.472	1.184	1.072
	12.346	3.192	3.287	3.358	3.391	3.399	3.422	2.893	3.236	3.107	3.172	3.323	3.397	3.282	3.245	3.004	2.857	2.478	2.534
	4.115	3.437	3.489	3.507	3.459	3.311	3.339	3.22	3.337	3.309	3.199	3.342	3.427	3.327	3.38	3.277	3.3	2.625	2.769
	1.372	3.294	3.395	3.447	3.392	3.301	3.364	3.2	3.264	3.219	3.191	3.294	3.262	3.341	3.384	3.301	3.304	3.315	3.239
	0.457	3.466	3.308	3.492	3.359	3.457	3.36	3.344	3.356	3.19	3.208	3.332	3.382	3.295	3.28	3.334	3.42	3.31	3.373
	0.152	3.428	3.378	3.458	3.406	3.26	3.379	3.282	3.29	3.312	3.173	3.401	3.332	3.355	3.354	3.412	3.352	3.392	3.388
	0.051	3.445	3.228	3.254	3.332	3.343	3.337	3.258	3.365	3.293	3.267	3.164	3.293	3.211	3.25	3.23	3.248	3.207	3.335
	0.017	3.19	3.284	3.339	3.348	3.243	3.341	3.304	3.4	3.312	3.31	3.278	3.244	3.313	3.281	3.38	3.305	3.308	3.301
	0.006	3.315	3.353	3.461	3.537	3.28	3.373	3.364	3.302	3.348	3.395	3.249	3.317	3.341	3.34	3.132	3.199	3.398	3.333
GII.6	nM	NORO-156.3 IgM		NORO-168.2 IgM		NORO-178.6 IgG		NORO-202A.2 IgG		NORO-279A IgG		NORO-310A IgG		NORO-323A IgG		NORO-232A.2 IgA		NORO-320 IgA
	1000	0.152	0.198	0.434	0.303	2.345	2.059	0.205	0.169	0.156	0.144	2.083	2.129	1.83	2.072	0.126	0.084	0.097	0.091
	333.333	0.135	0.119	0.351	0.323	2.369	2.291	0.357	0.291	0.372	0.274	2.346	2.153	2.253	2.214	0.104	0.088	0.1	0.106
	111.111	0.431	0.382	0.355	0.416	2.458	2.075	0.621	0.554	0.585	0.625	2.373	2.18	2.22	2.61	0.103	0.123	0.145	0.143
	37.037	1.68	1.555	0.418	0.357	2.026	2.285	1.046	1.031	0.882	1.052	2.427	2.159	2.465	2.411	0.216	0.206	0.502	0.428
	12.346	1.894	2.042	0.546	0.63	2.267	2.484	1.183	1.577	1.377	1.427	2.454	2.529	2.284	2.341	0.806	0.741	1.62	1.421
	4.115	1.937	2.133	1.747	1.504	2.012	2.289	2.167	1.963	1.843	1.876	2.234	2.18	2.36	2.227	1.715	1.999	2.221	2.29
	1.372	2.007	2.061	1.974	1.68	1.919	2.266	2.137	2.164	1.983	2.148	1.933	2.127	1.993	2.248	1.715	2.056	1.75	2.044
	0.457	2.17	2.026	2.039	1.928	2.173	1.931	1.983	2.314	2.355	2.057	2.021	2.303	2.186	2.315	2.055	2.148	2.072	2.151
	0.152	2.041	1.948	1.965	1.783	2	2.383	2.084	2.477	2.09	2.268	1.98	2.158	2.25	2.353	1.94	2.311	1.972	2.413
	0.051	2.253	1.875	1.976	1.848	2.289	2.227	2.235	2.004	2.04	2.333	2.172	2.287	2.479	2.219	1.893	2.239	2.165	2.216
	0.017	2.014	2.067	2.047	1.936	2.189	2.181	2.198	2.068	1.995	2.34	2.126	2.041	2.373	2.432	1.864	2.15	2.007	2.281
	0.006	1.968	2.054	2.542	2.309	2.113	2.183	2.215	2.079	2.073	2.164	2.256	2.408	2.218	2.262	2.007	1.984	2.112	2.176
GII.17	nM	NORO-156.3 IgM		NORO-168.2 IgM		NORO-178.6 IgG		NORO-202A.2 IgG		NORO-279A IgG		NORO-310A IgG		NORO-323A IgG		NORO-232A.2 IgA		NORO-320 IgA
	1000	2.357	2.153	1.003	1.066	3.478	3.501	3.49	3.513	3.206	3.228	3.474	3.521	3.504	3.523	3.367	3.397	3.372	3.369
	333.333	2.998	3.171	2.384	2.319	3.491	3.583	3.438	3.538	3.406	3.452	3.517	3.548	3.51	3.559	3.402	3.447	3.437	3.403
	111.111	3.493	3.504	3.209	3.186	3.561	3.527	3.551	3.506	3.521	3.444	3.508	3.496	3.57	3.53	3.443	3.413	3.464	3.422
	37.037	3.542	3.512	3.568	3.579	3.499	3.541	3.491	3.545	3.489	3.532	3.479	3.526	3.584	3.546	3.469	3.519	3.501	3.519
	12.346	3.611	3.579	3.611	3.63	3.574	3.577	3.568	3.578	3.545	3.526	3.54	3.568	3.557	3.555	3.541	3.545	3.481	3.477
	4.115	3.528	3.521	3.613	3.65	3.524	3.552	3.578	3.529	3.545	3.543	3.522	3.574	3.499	3.537	3.482	3.522	3.501	3.579
	1.372	3.548	3.568	3.657	3.598	3.562	3.56	3.55	3.551	3.541	3.523	3.543	3.545	3.508	3.524	3.525	3.516	3.571	3.561
	0.457	3.504	3.623	3.657	3.608	3.521	3.552	3.589	3.518	3.5	3.565	3.508	3.501	3.491	3.507	3.527	3.539	3.515	3.529
	0.152	3.58	3.57	3.597	3.58	3.502	3.55	3.543	3.552	3.573	3.51	3.501	3.499	3.516	3.484	3.413	3.519	3.503	3.512
	0.051	3.581	3.555	3.617	3.569	3.54	3.543	3.498	3.546	3.523	3.495	3.505	3.504	3.463	3.492	3.507	3.519	3.442	3.481
	0.017	3.539	3.572	3.594	3.577	3.581	3.477	3.565	3.546	3.513	3.559	3.475	3.508	3.498	3.466	3.489	3.477	3.484	3.477
	0.006	3.525	3.542	3.651	3.638	3.502	3.525	3.517	3.522	3.494	3.499	3.459	3.478	3.48	3.458	3.449	3.413	3.454	3.477
Transformed Data
GI.3	nM	NORO-156.3 IgM		NORO-168.2 IgM		NORO-178.6 IgG		NORO-202A.2 IgG		NORO-279A IgG		NORO-310A IgG		NORO-323A IgG		NORO-232A.2 IgA		NORO-320 IgA
	3	1.192	1.028	0.594	0.558	0.078	0.053	3.115	3.214	2.837	2.743	0.073	0.055	0.074	0.054	3.347	3.275	3.345	3.29
	2.52288	2.28	2.44	1.897	1.633	0.053	0.049	3.325	3.15	2.705	2.559	0.065	0.054	0.054	0.052	3.275	3.336	3.175	3.282
	2.04576	2.993	2.772	2.703	2.543	1.018	1.095	3.3	3.19	3.028	2.644	0.098	0.111	0.052	0.055	3.288	3.287	3.308	3.236
	1.56864	3.027	3.178	3.026	2.891	2.985	3.137	3.096	3.224	2.581	2.78	2.999	2.902	0.054	0.067	3.373	3.238	3.264	3.246
	1.09153	3.263	3.206	3.125	2.919	3.126	3.231	3.316	3.129	3.112	2.78	3.173	3.225	0.267	0.3	3.174	3.271	3.226	3.312
	0.61437	3.14	3.29	3.097	3.143	3.286	3.193	3.281	3.237	2.918	2.878	3.237	3.259	3.043	3.057	3.327	3.324	3.355	3.414
	0.137354	3.193	3.137	3.161	3.337	3.211	3.186	3.32	3.168	3.198	3.023	3.044	3.283	3.078	3.024	3.221	3.185	3.305	3.219
	-0.340084	3.345	3.143	3.404	3.495	3.332	3.095	3.196	3.202	3.281	3.13	3.127	3.306	3.201	3.075	3.185	3.265	3.191	3.236
	-0.818156	3.352	3.241	3.43	3.193	3.301	3.228	3.333	3.256	3.379	3.162	3.101	3.159	3.118	3.148	3.16	3.186	3.125	3.29
	-1.29243	3.251	3.347	3.346	3.317	3.295	3.173	3.247	3.272	3.353	3.318	3.195	3.333	3.208	3.242	3.281	3.278	3.255	3.256
	-1.76955	3.403	3.38	3.342	3.456	3.347	3.313	3.356	3.271	3.249	3.303	3.234	3.214	3.289	3.332	3.288	3.251	3.298	3.348
	-2.22185	3.356	3.244	3.508	3.528	3.315	3.349	3.272	3.314	3.331	3.307	3.257	3.31	3.268	3.329	3.261	3.296	3.286	3.305
GII.4	nM	NORO-156.3 IgM		NORO-168.2 IgM		NORO-178.6 IgG		NORO-202A.2 IgG		NORO-279A IgG		NORO-310A IgG		NORO-323A IgG		NORO-232A.2 IgA		NORO-320 IgA
	3	1.307	1.155	2.142	2.086	2.713	2.641	3.16	3.139	3.066	2.895	1.608	1.533	1.562	1.562	0.742	0.674	0.102	0.083
	2.52288	1.586	1.497	2.973	2.83	3.28	2.95	2.967	2.976	3	2.8	2.813	2.927	2.963	2.992	0.933	0.89	0.14	0.14
	2.04576	2.402	2.44	3.136	3.107	3.246	2.985	2.986	3.103	3.33	3.15	3.128	3.207	3.242	3.222	1.123	1.078	0.397	0.34
	1.56864	3.349	3.092	3.354	3.406	3.24	3.404	3.124	3.076	3.136	3.112	3.364	3.405	3.35	3.294	1.674	1.472	1.184	1.072
	1.09153	3.192	3.287	3.358	3.391	3.399	3.422	2.893	3.236	3.107	3.172	3.323	3.397	3.282	3.245	3.004	2.857	2.478	2.534
	0.61437	3.437	3.489	3.507	3.459	3.311	3.339	3.22	3.337	3.309	3.199	3.342	3.427	3.327	3.38	3.277	3.3	2.625	2.769
	0.137354	3.294	3.395	3.447	3.392	3.301	3.364	3.2	3.264	3.219	3.191	3.294	3.262	3.341	3.384	3.301	3.304	3.315	3.239
	-0.340084	3.466	3.308	3.492	3.359	3.457	3.36	3.344	3.356	3.19	3.208	3.332	3.382	3.295	3.28	3.334	3.42	3.31	3.373
	-0.818156	3.428	3.378	3.458	3.406	3.26	3.379	3.282	3.29	3.312	3.173	3.401	3.332	3.355	3.354	3.412	3.352	3.392	3.388
	-1.29243	3.445	3.228	3.254	3.332	3.343	3.337	3.258	3.365	3.293	3.267	3.164	3.293	3.211	3.25	3.23	3.248	3.207	3.335
	-1.76955	3.19	3.284	3.339	3.348	3.243	3.341	3.304	3.4	3.312	3.31	3.278	3.244	3.313	3.281	3.38	3.305	3.308	3.301
	-2.22185	3.315	3.353	3.461	3.537	3.28	3.373	3.364	3.302	3.348	3.395	3.249	3.317	3.341	3.34	3.132	3.199	3.398	3.333
GII.6	nM	NORO-156.3 IgM		NORO-168.2 IgM		NORO-178.6 IgG		NORO-202A.2 IgG		NORO-279A IgG		NORO-310A IgG		NORO-323A IgG		NORO-232A.2 IgA		NORO-320 IgA
	3	0.152	0.198	0.434	0.303	2.345	2.059	0.205	0.169	0.156	0.144	2.083	2.129	1.83	2.072	0.126	0.084	0.097	0.091
	2.52288	0.135	0.119	0.351	0.323	2.369	2.291	0.357	0.291	0.372	0.274	2.346	2.153	2.253	2.214	0.104	0.088	0.1	0.106
	2.04576	0.431	0.382	0.355	0.416	2.458	2.075	0.621	0.554	0.585	0.625	2.373	2.18	2.22	2.61	0.103	0.123	0.145	0.143
	1.56864	1.68	1.555	0.418	0.357	2.026	2.285	1.046	1.031	0.882	1.052	2.427	2.159	2.465	2.411	0.216	0.206	0.502	0.428
	1.09153	1.894	2.042	0.546	0.63	2.267	2.484	1.183	1.577	1.377	1.427	2.454	2.529	2.284	2.341	0.806	0.741	1.62	1.421
	0.61437	1.937	2.133	1.747	1.504	2.012	2.289	2.167	1.963	1.843	1.876	2.234	2.18	2.36	2.227	1.715	1.999	2.221	2.29
	0.137354	2.007	2.061	1.974	1.68	1.919	2.266	2.137	2.164	1.983	2.148	1.933	2.127	1.993	2.248	1.715	2.056	1.75	2.044
	-0.340084	2.17	2.026	2.039	1.928	2.173	1.931	1.983	2.314	2.355	2.057	2.021	2.303	2.186	2.315	2.055	2.148	2.072	2.151
	-0.818156	2.041	1.948	1.965	1.783	2	2.383	2.084	2.477	2.09	2.268	1.98	2.158	2.25	2.353	1.94	2.311	1.972	2.413
	-1.29243	2.253	1.875	1.976	1.848	2.289	2.227	2.235	2.004	2.04	2.333	2.172	2.287	2.479	2.219	1.893	2.239	2.165	2.216
	-1.76955	2.014	2.067	2.047	1.936	2.189	2.181	2.198	2.068	1.995	2.34	2.126	2.041	2.373	2.432	1.864	2.15	2.007	2.281
	-2.22185	1.968	2.054	2.542	2.309	2.113	2.183	2.215	2.079	2.073	2.164	2.256	2.408	2.218	2.262	2.007	1.984	2.112	2.176
GII.17	nM	NORO-156.3 IgM		NORO-168.2 IgM		NORO-178.6 IgG		NORO-202A.2 IgG		NORO-279A IgG		NORO-310A IgG		NORO-323A IgG		NORO-232A.2 IgA		NORO-320 IgA
	3	2.357	2.153	1.003	1.066	3.478	3.501	3.49	3.513	3.206	3.228	3.474	3.521	3.504	3.523	3.367	3.397	3.372	3.369
	2.52288	2.998	3.171	2.384	2.319	3.491	3.583	3.438	3.538	3.406	3.452	3.517	3.548	3.51	3.559	3.402	3.447	3.437	3.403
	2.04576	3.493	3.504	3.209	3.186	3.561	3.527	3.551	3.506	3.521	3.444	3.508	3.496	3.57	3.53	3.443	3.413	3.464	3.422
	1.56864	3.542	3.512	3.568	3.579	3.499	3.541	3.491	3.545	3.489	3.532	3.479	3.526	3.584	3.546	3.469	3.519	3.501	3.519
	1.09153	3.611	3.579	3.611	3.63	3.574	3.577	3.568	3.578	3.545	3.526	3.54	3.568	3.557	3.555	3.541	3.545	3.481	3.477
	0.61437	3.528	3.521	3.613	3.65	3.524	3.552	3.578	3.529	3.545	3.543	3.522	3.574	3.499	3.537	3.482	3.522	3.501	3.579
	0.137354	3.548	3.568	3.657	3.598	3.562	3.56	3.55	3.551	3.541	3.523	3.543	3.545	3.508	3.524	3.525	3.516	3.571	3.561
	-0.340084	3.504	3.623	3.657	3.608	3.521	3.552	3.589	3.518	3.5	3.565	3.508	3.501	3.491	3.507	3.527	3.539	3.515	3.529
	-0.818156	3.58	3.57	3.597	3.58	3.502	3.55	3.543	3.552	3.573	3.51	3.501	3.499	3.516	3.484	3.413	3.519	3.503	3.512
	-1.29243	3.581	3.555	3.617	3.569	3.54	3.543	3.498	3.546	3.523	3.495	3.505	3.504	3.463	3.492	3.507	3.519	3.442	3.481
	-1.76955	3.539	3.572	3.594	3.577	3.581	3.477	3.565	3.546	3.513	3.559	3.475	3.508	3.498	3.466	3.489	3.477	3.484	3.477
	-2.22185	3.525	3.542	3.651	3.638	3.502	3.525	3.517	3.522	3.494	3.499	3.459	3.478	3.48	3.458	3.449	3.413	3.454	3.477

## Sheet: Figure 3
GI.3 P domain	nm	NORO 155.5 IgM		NORO 156.3 IgM		NORO 168.2 IgM		NORO 170.5 IgM		NORO 167.3 IgG		NORO 178.6 IgG		NORO 202A.2 IgG		NORO 279A IgG		NORO 310A IgG		NORO 323A IgG		NORO 232A.2 IgA		NORO 320 IgA
	500	0.884	0.81	2.907	3.027	2.066	1.765	2.616	2.439	0.102	0.072	2.603	2.315	0.085	0.07	0.095	0.075	2.869	2.924	2.536	2.717	0.141	0.085	0.096	0.077
	166.667	0.383	0.361	1.277	1.353	1.486	1.204	1.242	1.008	0.069	0.067	1.405	1.476	0.06	0.059	0.067	0.065	2.573	2.655	2.529	2.885	0.068	0.069	0.063	0.062
	55.556	0.163	0.156	0.335	0.437	0.796	0.676	0.429	0.315	0.061	0.06	0.466	0.677	0.059	0.057	0.068	0.064	1.684	1.509	2.547	2.512	0.063	0.065	0.065	0.058
	18.519	0.096	0.1	0.131	0.151	0.393	0.305	0.148	0.15	0.06	0.067	0.214	0.263	0.06	0.071	0.064	0.074	0.792	0.767	1.928	2.247	0.064	0.074	0.064	0.074
	6.173	0.068	0.067	0.085	0.086	0.192	0.178	0.086	0.079	0.06	0.058	0.096	0.114	0.063	0.058	0.062	0.063	0.283	0.28	1.224	1.349	0.062	0.063	0.061	0.196
	2.058	0.06	0.06	0.068	0.065	0.106	0.101	0.065	0.068	0.059	0.063	0.076	0.074	0.064	0.057	0.067	0.063	0.131	0.127	0.495	0.646	0.061	0.064	0.062	0.058
	0.686	0.066	0.055	0.07	0.063	0.094	0.081	0.066	0.057	0.074	0.058	0.065	0.059	0.07	0.067	0.076	0.066	0.092	0.078	0.226	0.3	0.074	0.061	0.07	0.056
	0.229	0.055	0.057	0.061	0.063	0.076	0.083	0.057	0.077	0.058	0.068	0.058	0.058	0.057	0.084	0.064	0.09	0.064	0.07	0.102	0.135	0.064	0.068	0.063	0.069
	0.076	0.056	0.057	0.067	0.06	0.078	0.076	0.058	0.06	0.06	0.06	0.075	0.061	0.142	0.065	0.113	0.067	0.09	0.063	0.077	0.083	0.083	0.062	0.082	0.064
	0.025	0.055	0.055	0.061	0.062	0.07	0.077	0.059	0.06	0.07	0.06	0.055	0.055	0.057	0.06	0.065	0.073	0.058	0.061	0.066	0.072	0.144	0.06	0.057	0.058
	0.008	0.056	0.056	0.058	0.062	0.069	0.069	0.057	0.075	0.069	0.062	0.056	0.057	0.056	0.062	0.063	0.063	0.058	0.059	0.06	0.062	0.067	0.063	0.057	0.059
	0.003	0.059	0.081	0.061	0.087	0.085	0.081	0.067	0.088	0.064	0.083	0.064	0.087	0.058	0.077	0.065	0.081	0.062	0.083	0.062	0.121	0.068	0.07	0.061	0.074
GI.3 Shell	nm	NORO 155.5 IgM		NORO 156.3 IgM		NORO 168.2 IgM		NORO 170.5 IgM		NORO 167.3 IgG		NORO 178.6 IgG		NORO 202A.2 IgG		NORO 279A IgG		NORO 310A IgG		NORO 323A IgG		NORO 232A.2 IgA		NORO 320 IgA
	500	0.953	0.823	1.267	1.436	3.385	3.24	2.226	2.24	0.642	0.591	0.12	0.099	0.113	0.095	0.14	0.139	0.13	0.102	0.106	0.095	0.137	0.121	0.153	0.146
	166.667	0.506	0.448	0.444	0.543	2.931	2.719	1.257	1.206	0.319	0.323	0.095	0.092	0.085	0.087	0.112	0.106	0.101	0.096	0.089	0.093	0.098	0.099	0.104	0.107
	55.556	0.249	0.24	0.224	0.229	2.123	1.959	0.595	0.546	0.182	0.191	0.091	0.088	0.087	0.086	0.108	0.099	0.092	0.094	0.086	0.095	0.092	0.092	0.094	0.092
	18.519	0.154	0.15	0.132	0.193	1.406	1.172	0.284	0.265	0.126	0.123	0.089	0.092	0.081	0.095	0.101	0.12	0.09	0.095	0.084	0.098	0.084	0.1	0.09	0.096
	6.173	0.116	0.105	0.116	0.104	0.793	0.718	0.167	0.151	0.111	0.1	0.091	0.085	0.094	0.089	0.116	0.097	0.093	0.087	0.094	0.089	0.086	0.091	0.092	0.088
	2.058	0.086	0.09	0.092	0.107	0.412	0.324	0.098	0.107	0.092	0.093	0.082	0.082	0.081	0.079	0.105	0.106	0.085	0.084	0.085	0.088	0.083	0.085	0.085	0.083
	0.686	0.081	0.078	0.095	0.085	0.212	0.176	0.085	0.092	0.085	0.084	0.083	0.081	0.083	0.083	0.215	0.096	0.082	0.087	0.083	0.088	0.085	0.084	0.087	0.084
	0.229	0.076	0.083	0.093	0.094	0.147	0.134	0.081	0.094	0.083	0.084	0.078	0.081	0.08	0.085	0.092	0.098	0.089	0.083	0.083	0.087	0.086	0.085	0.08	0.086
	0.076	0.079	0.08	0.094	0.086	0.125	0.125	0.085	0.094	0.084	0.085	0.079	0.078	0.095	0.081	0.106	0.094	0.082	0.083	0.085	0.09	0.091	0.084	0.096	0.083
	0.025	0.08	0.081	0.091	0.089	0.125	0.124	0.083	0.086	0.08	0.087	0.085	0.081	0.083	0.08	0.087	0.091	0.085	0.083	0.085	0.084	0.084	0.095	0.079	0.08
	0.008	0.076	0.079	0.082	0.101	0.107	0.114	0.083	0.095	0.078	0.089	0.082	0.084	0.078	0.08	0.086	0.086	0.085	0.088	0.084	0.097	0.081	0.086	0.082	0.08
	0.003	0.084	0.11	0.09	0.127	0.132	0.109	0.086	0.136	0.089	0.132	0.085	0.12	0.091	0.112	0.092	0.113	0.1	0.124	0.091	0.129	0.089	0.13	0.079	0.117
GII.4 P domain	nm	NORO 155.5 IgM		NORO 156.3 IgM		NORO 168.2 IgM		NORO 170.5 IgM		NORO 167.3 IgG		NORO 178.6 IgG		NORO 202A.2 IgG		NORO 279A IgG		NORO 310A IgG		NORO 323A IgG		NORO 232A.2 IgA		NORO 320 IgA
	500	1.379	1.347	2.566	2.563	1.69	1.633	1.714	1.28	0.103	0.072	0.719	0.604	0.085	0.064	0.09	0.079	1.35	1.352	0.985	1.137	3.646	3.62	3.583	3.569
	166.667	0.656	0.631	0.871	1.082	1.1	1.035	0.634	0.436	0.067	0.067	0.266	0.304	0.059	0.06	0.069	0.067	0.846	0.929	0.681	0.869	3.62	3.627	3.594	3.565
	55.556	0.26	0.239	0.305	0.347	0.542	0.442	0.209	0.164	0.062	0.06	0.129	0.122	0.061	0.06	0.065	0.064	0.442	0.393	0.343	0.372	3.624	3.594	3.543	3.555
	18.519	0.138	0.141	0.125	0.15	0.256	0.219	0.108	0.102	0.061	0.067	0.078	0.091	0.061	0.07	0.062	0.074	0.191	0.192	0.151	0.196	3.569	3.532	3.518	3.583
	6.173	0.085	0.087	0.078	0.087	0.142	0.139	0.07	0.072	0.06	0.06	0.059	0.068	0.061	0.058	0.062	0.093	0.098	0.09	0.094	0.103	2.799	2.658	3.078	3.373
	2.058	0.067	0.066	0.065	0.073	0.099	0.1	0.061	0.062	0.062	0.063	0.057	0.057	0.059	0.057	0.063	0.064	0.068	0.07	0.068	0.073	1.338	1.095	1.97	1.884
	0.686	0.077	0.06	0.068	0.061	0.094	0.075	0.067	0.065	0.065	0.058	0.062	0.056	0.079	0.06	0.078	0.065	0.074	0.06	0.071	0.069	0.501	0.423	0.711	0.633
	0.229	0.057	0.056	0.062	0.063	0.075	0.074	0.061	0.064	0.059	0.067	0.056	0.055	0.057	0.059	0.063	0.067	0.059	0.064	0.06	0.067	0.196	0.166	0.256	0.271
	0.076	0.056	0.055	0.065	0.06	0.072	0.07	0.057	0.06	0.059	0.063	0.058	0.056	0.07	0.056	0.076	0.065	0.056	0.059	0.058	0.061	0.098	0.093	0.134	0.12
	0.025	0.056	0.055	0.062	0.063	0.068	0.073	0.058	0.058	0.058	0.06	0.055	0.055	0.057	0.057	0.062	0.063	0.058	0.065	0.059	0.059	0.07	0.073	0.076	0.086
	0.008	0.055	0.054	0.059	0.061	0.082	0.07	0.061	0.058	0.057	0.061	0.062	0.061	0.066	0.056	0.062	0.063	0.056	0.06	0.058	0.059	0.065	0.065	0.066	0.066
	0.003	0.059	0.068	0.061	0.082	0.075	0.08	0.058	0.079	0.064	0.087	0.061	0.072	0.06	0.074	0.066	0.085	0.061	0.076	0.06	0.082	0.066	0.071	0.062	0.077
GII.4 Shell	nm	NORO 155.5 IgM		NORO 156.3 IgM		NORO 168.2 IgM		NORO 170.5 IgM		NORO 167.3 IgG		NORO 178.6 IgG		NORO 202A.2 IgG		NORO 279A IgG		NORO 310A IgG		NORO 323A IgG		NORO 232A.2 IgA		NORO 320 IgA
	500	0.339	0.275	2.353	1.855	3.349	3.062	3.137	3.141	1.327	1.304	1.527	1.54	0.862	0.802	1.476	1.444	1.47	1.503	0.098	0.073	1.29	1.176	0.099	0.089
	166.667	0.146	0.148	0.825	0.773	2.711	2.435	1.641	1.335	1.065	1.116	1.39	1.322	0.761	0.785	1.421	1.512	1.456	1.33	0.067	0.069	0.572	0.603	0.072	0.072
	55.556	0.083	0.082	0.291	0.26	1.855	1.31	0.54	0.416	0.637	0.655	1.335	1.318	0.791	0.762	1.321	1.366	1.238	1.23	0.066	0.068	0.214	0.224	0.069	0.064
	18.519	0.067	0.077	0.127	0.127	0.933	0.621	0.178	0.16	0.273	0.246	1.218	1.148	0.676	0.721	1.317	1.359	0.817	0.855	0.065	0.076	0.113	0.121	0.066	0.076
	6.173	0.061	0.061	0.087	0.08	0.395	0.265	0.09	0.084	0.12	0.113	0.635	0.64	0.572	0.577	1.073	1.061	0.367	0.336	0.064	0.065	0.075	0.078	0.064	0.071
	2.058	0.057	0.057	0.073	0.07	0.192	0.136	0.07	0.069	0.081	0.083	0.236	0.233	0.359	0.35	0.528	0.609	0.146	0.139	0.065	0.065	0.069	0.066	0.065	0.061
	0.686	0.069	0.06	0.077	0.068	0.119	0.095	0.068	0.06	0.077	0.065	0.12	0.111	0.196	0.174	0.248	0.222	0.095	0.084	0.073	0.063	0.078	0.063	0.078	0.06
	0.229	0.057	0.056	0.07	0.067	0.094	0.083	0.059	0.068	0.072	0.073	0.073	0.073	0.101	0.098	0.109	0.115	0.067	0.072	0.062	0.069	0.063	0.063	0.238	0.061
	0.076	0.057	0.064	0.069	0.068	0.099	0.082	0.059	0.062	0.062	0.061	0.066	0.064	0.083	0.07	0.094	0.081	0.062	0.065	0.062	0.063	0.069	0.062	0.07	0.062
	0.025	0.057	0.057	0.067	0.067	0.078	0.096	0.059	0.06	0.061	0.062	0.06	0.062	0.061	0.065	0.071	0.068	0.061	0.058	0.063	0.062	0.064	0.062	0.061	0.06
	0.008	0.059	0.058	0.066	0.069	0.089	0.086	0.06	0.065	0.062	0.068	0.061	0.069	0.06	0.066	0.065	0.067	0.062	0.065	0.062	0.062	0.066	0.065	0.061	0.059
	0.003	0.068	0.081	0.072	0.103	0.102	0.108	0.073	0.096	0.066	0.095	0.07	0.084	0.063	0.104	0.076	0.112	0.067	0.11	0.067	0.098	0.073	0.093	0.068	0.091
GII.6 P domain	nm	NORO 155.5 IgM		NORO 156.3 IgM		NORO 168.2 IgM		NORO 170.5 IgM		NORO 167.3 IgG		NORO 178.6 IgG		NORO 202A.2 IgG		NORO 279A IgG		NORO 310A IgG		NORO 323A IgG		NORO 232A.2 IgA		NORO 320 IgA
	500	1.197	1.168	3.175	3.193	2.763	2.642	3.079	2.677	0.109	0.092	0.083	0.065	0.087	0.068	0.121	0.089	0.088	0.069	0.087	0.074	3.575	3.626	3.531	3.557
	166.667	0.583	0.532	1.507	1.837	2.03	1.794	1.726	1.166	0.075	0.075	0.066	0.07	0.062	0.062	0.074	0.074	0.065	0.065	0.066	0.068	3.613	3.645	3.556	3.559
	55.556	0.249	0.22	0.562	0.664	1.087	0.999	0.519	0.37	0.064	0.065	0.078	0.064	0.063	0.063	0.068	0.066	0.062	0.064	0.066	0.067	3.624	3.624	3.597	3.591
	18.519	0.125	0.118	0.216	0.257	0.562	0.485	0.19	0.155	0.064	0.066	0.065	0.067	0.064	0.075	0.07	0.085	0.063	0.071	0.065	0.07	3.562	3.646	3.523	3.535
	6.173	0.086	0.079	0.114	0.13	0.282	0.298	0.106	0.09	0.076	0.063	0.071	0.065	0.076	0.062	0.081	0.067	0.066	0.062	0.077	0.066	3.276	3.345	2.682	2.618
	2.058	0.068	0.065	0.086	0.09	0.153	0.146	0.067	0.071	0.061	0.064	0.067	0.064	0.06	0.061	0.074	0.073	0.062	0.061	0.064	0.064	1.862	1.822	1.204	1.171
	0.686	0.06	0.061	0.068	0.067	0.135	0.09	0.063	0.063	0.067	0.063	0.066	0.06	0.062	0.061	0.067	0.068	0.061	0.064	0.063	0.066	0.709	0.64	0.454	0.397
	0.229	0.058	0.058	0.068	0.076	0.1	0.086	0.061	0.066	0.062	0.064	0.057	0.06	0.061	0.07	0.069	0.077	0.059	0.063	0.063	0.064	0.261	0.256	0.168	0.183
	0.076	0.059	0.059	0.076	0.068	0.086	0.094	0.06	0.062	0.064	0.061	0.062	0.062	0.074	0.06	0.083	0.07	0.063	0.064	0.064	0.064	0.123	0.126	0.109	0.093
	0.025	0.058	0.062	0.066	0.075	0.091	0.087	0.058	0.061	0.062	0.064	0.057	0.06	0.157	0.061	0.067	0.071	0.063	0.061	0.06	0.064	0.083	0.08	0.074	0.072
	0.008	0.059	0.058	0.06	0.068	0.095	0.072	0.063	0.062	0.059	0.067	0.06	0.062	0.06	0.061	0.064	0.067	0.062	0.063	0.06	0.066	0.069	0.072	0.065	0.064
	0.003	0.063	0.086	0.065	0.103	0.083	0.099	0.069	0.104	0.067	0.107	0.063	0.092	0.06	0.086	0.066	0.095	0.064	0.094	0.064	0.093	0.068	0.097	0.062	0.09
GII.6 Shell	nm	NORO 155.5 IgM		NORO 156.3 IgM		NORO 168.2 IgM		NORO 170.5 IgM		NORO 167.3 IgG		NORO 178.6 IgG		NORO 202A.2 IgG		NORO 279A IgG		NORO 310A IgG		NORO 323A IgG		NORO 232A.2 IgA		NORO 320 IgA
	500	0.842	0.743	1.058	1.073	2.483	2.235	1.71	1.627	0.341	0.306	0.153	0.12	0.128	0.11	0.182	0.117	0.175	0.141	0.121	0.08	0.16	0.128	0.143	0.096
	166.667	0.399	0.407	0.449	0.485	1.63	1.538	1.045	0.909	0.168	0.165	0.107	0.108	0.097	0.099	0.103	0.1	0.123	0.115	0.07	0.074	0.099	0.102	0.086	0.085
	55.556	0.196	0.202	0.22	0.221	0.928	0.838	0.514	0.443	0.115	0.117	0.107	0.102	0.099	0.095	0.088	0.1	0.115	0.105	0.076	0.074	0.088	0.088	0.078	0.073
	18.519	0.106	0.127	0.124	0.149	0.496	0.439	0.226	0.233	0.092	0.098	0.101	0.111	0.102	0.104	0.091	0.101	0.099	0.108	0.076	0.084	0.078	0.094	0.071	0.083
	6.173	0.083	0.082	0.093	0.095	0.256	0.251	0.12	0.127	0.077	0.079	0.094	0.087	0.094	0.094	0.087	0.096	0.087	0.086	0.072	0.071	0.073	0.075	0.072	0.073
	2.058	0.073	0.073	0.086	0.092	0.151	0.157	0.087	0.093	0.072	0.076	0.08	0.077	0.09	0.087	0.097	0.093	0.079	0.074	0.067	0.07	0.072	0.073	0.077	0.07
	0.686	0.081	0.069	0.085	0.078	0.145	0.115	0.087	0.074	0.074	0.072	0.076	0.07	0.102	0.086	0.1	0.089	0.089	0.075	0.075	0.07	0.087	0.074	0.083	0.069
	0.229	0.067	0.07	0.08	0.084	0.112	0.094	0.07	0.082	0.068	0.078	0.066	0.071	0.081	0.085	0.084	0.092	0.076	0.081	0.069	0.079	0.072	0.078	0.07	0.07
	0.076	0.066	0.067	0.084	0.083	0.118	0.129	0.067	0.074	0.07	0.074	0.075	0.071	0.089	0.078	0.097	0.082	0.07	0.071	0.071	0.07	0.074	0.074	0.083	0.072
	0.025	0.067	0.072	0.081	0.084	0.112	0.109	0.069	0.07	0.07	0.075	0.065	0.07	0.072	0.072	0.078	0.08	0.073	0.072	0.072	0.074	0.071	0.076	0.068	0.067
	0.008	0.067	0.07	0.085	0.077	0.142	0.112	0.074	0.08	0.071	0.079	0.067	0.072	0.069	0.071	0.075	0.078	0.071	0.076	0.071	0.071	0.073	0.079	0.069	0.079
	0.003	0.078	0.109	0.084	0.138	0.139	0.126	0.078	0.121	0.084	0.121	0.081	0.114	0.07	0.073	0.09	0.14	0.078	0.13	0.08	0.108	0.085	0.125	0.09	0.17
GII.17 P domain	nm	NORO 155.5 IgM		NORO 156.3 IgM		NORO 168.2 IgM		NORO 170.5 IgM		NORO 167.3 IgG		NORO 178.6 IgG		NORO 202A.2 IgG		NORO 279A IgG		NORO 310A IgG		NORO 323A IgG		NORO 232A.2 IgA		NORO 320 IgA
	500	1.539	1.503	3.127	3.262	1.891	1.789	3.021	2.749	0.138	0.088	0.097	0.072	0.096	0.08	0.122	0.103	0.114	0.074	0.098	0.078	3.634	3.596	3.627	3.565
	166.667	0.661	0.634	1.267	1.753	1.046	0.994	1.563	1.116	0.072	0.076	0.065	0.066	0.067	0.066	0.076	0.077	0.07	0.066	0.068	0.071	3.639	3.636	3.602	3.589
	55.556	0.275	0.255	0.462	0.599	0.502	0.475	0.514	0.412	0.07	0.067	0.064	0.063	0.065	0.064	0.072	0.071	0.068	0.067	0.068	0.072	3.578	3.572	3.56	3.585
	18.519	0.122	0.132	0.184	0.212	0.278	0.211	0.185	0.158	0.071	0.072	0.063	0.075	0.062	0.076	0.07	0.082	0.066	0.075	0.066	0.075	3.588	3.635	3.535	3.585
	6.173	0.08	0.083	0.098	0.114	0.161	0.179	0.089	0.091	0.066	0.065	0.06	0.062	0.061	0.063	0.087	0.073	0.064	0.062	0.064	0.066	3.381	3.358	3.042	2.878
	2.058	0.065	0.065	0.075	0.08	0.108	0.116	0.071	0.07	0.061	0.065	0.059	0.062	0.062	0.061	0.072	0.073	0.062	0.063	0.064	0.066	1.981	1.925	1.204	1.106
	0.686	0.072	0.061	0.079	0.074	0.108	0.088	0.071	0.066	0.07	0.065	0.068	0.061	0.074	0.061	0.081	0.07	0.074	0.075	0.07	0.064	0.717	0.624	0.43	0.389
	0.229	0.058	0.06	0.07	0.074	0.093	0.094	0.063	0.071	0.063	0.07	0.06	0.061	0.06	0.064	0.067	0.071	0.062	0.069	0.062	0.072	0.252	0.225	0.168	0.175
	0.076	0.06	0.059	0.07	0.065	0.098	0.087	0.062	0.063	0.065	0.069	0.063	0.063	0.083	0.062	0.081	0.068	0.059	0.062	0.063	0.066	0.125	0.114	0.107	0.103
	0.025	0.062	0.059	0.07	0.074	0.084	0.1	0.061	0.067	0.062	0.065	0.062	0.064	0.06	0.06	0.069	0.067	0.062	0.063	0.065	0.065	0.083	0.081	0.07	0.073
	0.008	0.059	0.06	0.07	0.074	0.095	0.089	0.063	0.07	0.063	0.072	0.061	0.067	0.06	0.062	0.072	0.069	0.065	0.065	0.062	0.065	0.074	0.074	0.066	0.068
	0.003	0.065	0.095	0.075	0.116	0.091	0.128	0.07	0.086	0.068	0.093	0.066	0.086	0.071	0.097	0.077	0.113	0.065	0.103	0.063	0.092	0.074	0.094	0.072	0.103
GII.17 Shell	nm	NORO 155.5 IgM		NORO 156.3 IgM		NORO 168.2 IgM		NORO 170.5 IgM		NORO 167.3 IgG		NORO 178.6 IgG		NORO 202A.2 IgG		NORO 279A IgG		NORO 310A IgG		NORO 323A IgG		NORO 232A.2 IgA		NORO 320 IgA
	500	0.692	0.747	0.932	0.967	1.965	2.032	1.44	1.629	0.314	0.304	0.129	0.118	0.105	0.086	0.117	0.114	0.148	0.114	0.101	0.092	0.137	0.122	0.127	0.099
	166.667	0.359	0.432	0.388	0.386	1.374	1.271	0.962	0.99	0.185	0.194	0.113	0.102	0.089	0.091	0.097	0.097	0.11	0.115	0.086	0.089	0.103	0.099	0.087	0.092
	55.556	0.21	0.213	0.215	0.198	0.664	0.746	0.419	0.484	0.126	0.125	0.105	0.108	0.08	0.086	0.09	0.089	0.113	0.105	0.081	0.09	0.088	0.088	0.085	0.08
	18.519	0.115	0.135	0.128	0.135	0.389	0.401	0.192	0.224	0.097	0.106	0.098	0.105	0.086	0.102	0.091	0.106	0.101	0.109	0.078	0.088	0.083	0.095	0.083	0.09
	6.173	0.094	0.095	0.112	0.107	0.236	0.238	0.125	0.128	0.099	0.089	0.103	0.098	0.094	0.089	0.105	0.087	0.093	0.097	0.088	0.079	0.084	0.083	0.088	0.076
	2.058	0.08	0.085	0.085	0.09	0.144	0.147	0.091	0.103	0.082	0.083	0.085	0.086	0.085	0.083	0.087	0.092	0.087	0.085	0.08	0.086	0.079	0.081	0.08	0.079
	0.686	0.076	0.082	0.082	0.085	0.132	0.105	0.077	0.08	0.079	0.085	0.077	0.083	0.08	0.086	0.087	0.086	0.082	0.084	0.083	0.085	0.079	0.079	0.081	0.079
	0.229	0.079	0.079	0.083	0.088	0.124	0.109	0.078	0.08	0.079	0.083	0.079	0.079	0.08	0.087	0.088	0.09	0.085	0.081	0.08	0.087	0.079	0.081	0.079	0.084
	0.076	0.079	0.076	0.09	0.087	0.11	0.098	0.08	0.079	0.078	0.082	0.081	0.078	0.096	0.081	0.101	0.083	0.084	0.086	0.083	0.082	0.085	0.079	0.095	0.084
	0.025	0.08	0.075	0.085	0.085	0.125	0.106	0.08	0.077	0.072	0.084	0.074	0.081	0.075	0.076	0.083	0.084	0.083	0.078	0.078	0.082	0.071	0.084	0.08	0.081
	0.008	0.076	0.085	0.081	0.079	0.114	0.103	0.08	0.084	0.073	0.088	0.08	0.08	0.08	0.079	0.08	0.083	0.083	0.081	0.087	0.084	0.088	0.085	0.081	0.083
	0.003	0.08	0.109	0.095	0.131	0.112	0.117	0.088	0.11	0.083	0.126	0.082	0.123	0.092	0.105	0.083	0.119	0.089	0.113	0.093	0.116	0.09	0.117	0.085	0.111
Transformed Data
GI.3 P domain	nm	NORO 155.5 IgM		NORO 156.3 IgM		NORO 168.2 IgM		NORO 170.5 IgM		NORO 167.3 IgG		NORO 178.6 IgG		NORO 202A.2 IgG		NORO 279A IgG		NORO 310A IgG		NORO 323A IgG		NORO 232A.2 IgA		NORO 320 IgA
	2.69897	0.884	0.81	2.907	3.027	2.066	1.765	2.616	2.439	0.102	0.072	2.603	2.315	0.085	0.07	0.095	0.075	2.869	2.924	2.536	2.717	0.141	0.085	0.096	0.077
	2.22185	0.383	0.361	1.277	1.353	1.486	1.204	1.242	1.008	0.069	0.067	1.405	1.476	0.06	0.059	0.067	0.065	2.573	2.655	2.529	2.885	0.068	0.069	0.063	0.062
	1.74473	0.163	0.156	0.335	0.437	0.796	0.676	0.429	0.315	0.061	0.06	0.466	0.677	0.059	0.057	0.068	0.064	1.684	1.509	2.547	2.512	0.063	0.065	0.065	0.058
	1.26762	0.096	0.1	0.131	0.151	0.393	0.305	0.148	0.15	0.06	0.067	0.214	0.263	0.06	0.071	0.064	0.074	0.792	0.767	1.928	2.247	0.064	0.074	0.064	0.074
	0.790496	0.068	0.067	0.085	0.086	0.192	0.178	0.086	0.079	0.06	0.058	0.096	0.114	0.063	0.058	0.062	0.063	0.283	0.28	1.224	1.349	0.062	0.063	0.061	0.196
	0.313445	0.06	0.06	0.068	0.065	0.106	0.101	0.065	0.068	0.059	0.063	0.076	0.074	0.064	0.057	0.067	0.063	0.131	0.127	0.495	0.646	0.061	0.064	0.062	0.058
	-0.163676	0.066	0.055	0.07	0.063	0.094	0.081	0.066	0.057	0.074	0.058	0.065	0.059	0.07	0.067	0.076	0.066	0.092	0.078	0.226	0.3	0.074	0.061	0.07	0.056
	-0.640165	0.055	0.057	0.061	0.063	0.076	0.083	0.057	0.077	0.058	0.068	0.058	0.058	0.057	0.084	0.064	0.09	0.064	0.07	0.102	0.135	0.064	0.068	0.063	0.069
	-1.11919	0.056	0.057	0.067	0.06	0.078	0.076	0.058	0.06	0.06	0.06	0.075	0.061	0.142	0.065	0.113	0.067	0.09	0.063	0.077	0.083	0.083	0.062	0.082	0.064
	-1.60206	0.055	0.055	0.061	0.062	0.07	0.077	0.059	0.06	0.07	0.06	0.055	0.055	0.057	0.06	0.065	0.073	0.058	0.061	0.066	0.072	0.144	0.06	0.057	0.058
	-2.09691	0.056	0.056	0.058	0.062	0.069	0.069	0.057	0.075	0.069	0.062	0.056	0.057	0.056	0.062	0.063	0.063	0.058	0.059	0.06	0.062	0.067	0.063	0.057	0.059
	-2.52288	0.059	0.081	0.061	0.087	0.085	0.081	0.067	0.088	0.064	0.083	0.064	0.087	0.058	0.077	0.065	0.081	0.062	0.083	0.062	0.121	0.068	0.07	0.061	0.074
GI.3 Shell	nm	NORO 155.5 IgM		NORO 156.3 IgM		NORO 168.2 IgM		NORO 170.5 IgM		NORO 167.3 IgG		NORO 178.6 IgG		NORO 202A.2 IgG		NORO 279A IgG		NORO 310A IgG		NORO 323A IgG		NORO 232A.2 IgA		NORO 320 IgA
	2.69897	0.953	0.823	1.267	1.436	3.385	3.24	2.226	2.24	0.642	0.591	0.12	0.099	0.113	0.095	0.14	0.139	0.13	0.102	0.106	0.095	0.137	0.121	0.153	0.146
	2.22185	0.506	0.448	0.444	0.543	2.931	2.719	1.257	1.206	0.319	0.323	0.095	0.092	0.085	0.087	0.112	0.106	0.101	0.096	0.089	0.093	0.098	0.099	0.104	0.107
	1.74473	0.249	0.24	0.224	0.229	2.123	1.959	0.595	0.546	0.182	0.191	0.091	0.088	0.087	0.086	0.108	0.099	0.092	0.094	0.086	0.095	0.092	0.092	0.094	0.092
	1.26762	0.154	0.15	0.132	0.193	1.406	1.172	0.284	0.265	0.126	0.123	0.089	0.092	0.081	0.095	0.101	0.12	0.09	0.095	0.084	0.098	0.084	0.1	0.09	0.096
	0.790496	0.116	0.105	0.116	0.104	0.793	0.718	0.167	0.151	0.111	0.1	0.091	0.085	0.094	0.089	0.116	0.097	0.093	0.087	0.094	0.089	0.086	0.091	0.092	0.088
	0.313445	0.086	0.09	0.092	0.107	0.412	0.324	0.098	0.107	0.092	0.093	0.082	0.082	0.081	0.079	0.105	0.106	0.085	0.084	0.085	0.088	0.083	0.085	0.085	0.083
	-0.163676	0.081	0.078	0.095	0.085	0.212	0.176	0.085	0.092	0.085	0.084	0.083	0.081	0.083	0.083	0.215	0.096	0.082	0.087	0.083	0.088	0.085	0.084	0.087	0.084
	-0.640165	0.076	0.083	0.093	0.094	0.147	0.134	0.081	0.094	0.083	0.084	0.078	0.081	0.08	0.085	0.092	0.098	0.089	0.083	0.083	0.087	0.086	0.085	0.08	0.086
	-1.11919	0.079	0.08	0.094	0.086	0.125	0.125	0.085	0.094	0.084	0.085	0.079	0.078	0.095	0.081	0.106	0.094	0.082	0.083	0.085	0.09	0.091	0.084	0.096	0.083
	-1.60206	0.08	0.081	0.091	0.089	0.125	0.124	0.083	0.086	0.08	0.087	0.085	0.081	0.083	0.08	0.087	0.091	0.085	0.083	0.085	0.084	0.084	0.095	0.079	0.08
	-2.09691	0.076	0.079	0.082	0.101	0.107	0.114	0.083	0.095	0.078	0.089	0.082	0.084	0.078	0.08	0.086	0.086	0.085	0.088	0.084	0.097	0.081	0.086	0.082	0.08
	-2.52288	0.084	0.11	0.09	0.127	0.132	0.109	0.086	0.136	0.089	0.132	0.085	0.12	0.091	0.112	0.092	0.113	0.1	0.124	0.091	0.129	0.089	0.13	0.079	0.117
GII.4 P domain	nm	NORO 155.5 IgM		NORO 156.3 IgM		NORO 168.2 IgM		NORO 170.5 IgM		NORO 167.3 IgG		NORO 178.6 IgG		NORO 202A.2 IgG		NORO 279A IgG		NORO 310A IgG		NORO 323A IgG		NORO 232A.2 IgA		NORO 320 IgA
	2.69897	1.379	1.347	2.566	2.563	1.69	1.633	1.714	1.28	0.103	0.072	0.719	0.604	0.085	0.064	0.09	0.079	1.35	1.352	0.985	1.137	3.646	3.62	3.583	3.569
	2.22185	0.656	0.631	0.871	1.082	1.1	1.035	0.634	0.436	0.067	0.067	0.266	0.304	0.059	0.06	0.069	0.067	0.846	0.929	0.681	0.869	3.62	3.627	3.594	3.565
	1.74473	0.26	0.239	0.305	0.347	0.542	0.442	0.209	0.164	0.062	0.06	0.129	0.122	0.061	0.06	0.065	0.064	0.442	0.393	0.343	0.372	3.624	3.594	3.543	3.555
	1.26762	0.138	0.141	0.125	0.15	0.256	0.219	0.108	0.102	0.061	0.067	0.078	0.091	0.061	0.07	0.062	0.074	0.191	0.192	0.151	0.196	3.569	3.532	3.518	3.583
	0.790496	0.085	0.087	0.078	0.087	0.142	0.139	0.07	0.072	0.06	0.06	0.059	0.068	0.061	0.058	0.062	0.093	0.098	0.09	0.094	0.103	2.799	2.658	3.078	3.373
	0.313445	0.067	0.066	0.065	0.073	0.099	0.1	0.061	0.062	0.062	0.063	0.057	0.057	0.059	0.057	0.063	0.064	0.068	0.07	0.068	0.073	1.338	1.095	1.97	1.884
	-0.163676	0.077	0.06	0.068	0.061	0.094	0.075	0.067	0.065	0.065	0.058	0.062	0.056	0.079	0.06	0.078	0.065	0.074	0.06	0.071	0.069	0.501	0.423	0.711	0.633
	-0.640165	0.057	0.056	0.062	0.063	0.075	0.074	0.061	0.064	0.059	0.067	0.056	0.055	0.057	0.059	0.063	0.067	0.059	0.064	0.06	0.067	0.196	0.166	0.256	0.271
	-1.11919	0.056	0.055	0.065	0.06	0.072	0.07	0.057	0.06	0.059	0.063	0.058	0.056	0.07	0.056	0.076	0.065	0.056	0.059	0.058	0.061	0.098	0.093	0.134	0.12
	-1.60206	0.056	0.055	0.062	0.063	0.068	0.073	0.058	0.058	0.058	0.06	0.055	0.055	0.057	0.057	0.062	0.063	0.058	0.065	0.059	0.059	0.07	0.073	0.076	0.086
	-2.09691	0.055	0.054	0.059	0.061	0.082	0.07	0.061	0.058	0.057	0.061	0.062	0.061	0.066	0.056	0.062	0.063	0.056	0.06	0.058	0.059	0.065	0.065	0.066	0.066
	-2.52288	0.059	0.068	0.061	0.082	0.075	0.08	0.058	0.079	0.064	0.087	0.061	0.072	0.06	0.074	0.066	0.085	0.061	0.076	0.06	0.082	0.066	0.071	0.062	0.077
GII.4 Shell	nm	NORO 155.5 IgM		NORO 156.3 IgM		NORO 168.2 IgM		NORO 170.5 IgM		NORO 167.3 IgG		NORO 178.6 IgG		NORO 202A.2 IgG		NORO 279A IgG		NORO 310A IgG		NORO 323A IgG		NORO 232A.2 IgA		NORO 320 IgA
	2.69897	0.339	0.275	2.353	1.855	3.349	3.062	3.137	3.141	1.327	1.304	1.527	1.54	0.862	0.802	1.476	1.444	1.47	1.503	0.098	0.073	1.29	1.176	0.099	0.089
	2.22185	0.146	0.148	0.825	0.773	2.711	2.435	1.641	1.335	1.065	1.116	1.39	1.322	0.761	0.785	1.421	1.512	1.456	1.33	0.067	0.069	0.572	0.603	0.072	0.072
	1.74473	0.083	0.082	0.291	0.26	1.855	1.31	0.54	0.416	0.637	0.655	1.335	1.318	0.791	0.762	1.321	1.366	1.238	1.23	0.066	0.068	0.214	0.224	0.069	0.064
	1.26762	0.067	0.077	0.127	0.127	0.933	0.621	0.178	0.16	0.273	0.246	1.218	1.148	0.676	0.721	1.317	1.359	0.817	0.855	0.065	0.076	0.113	0.121	0.066	0.076
	0.790496	0.061	0.061	0.087	0.08	0.395	0.265	0.09	0.084	0.12	0.113	0.635	0.64	0.572	0.577	1.073	1.061	0.367	0.336	0.064	0.065	0.075	0.078	0.064	0.071
	0.313445	0.057	0.057	0.073	0.07	0.192	0.136	0.07	0.069	0.081	0.083	0.236	0.233	0.359	0.35	0.528	0.609	0.146	0.139	0.065	0.065	0.069	0.066	0.065	0.061
	-0.163676	0.069	0.06	0.077	0.068	0.119	0.095	0.068	0.06	0.077	0.065	0.12	0.111	0.196	0.174	0.248	0.222	0.095	0.084	0.073	0.063	0.078	0.063	0.078	0.06
	-0.640165	0.057	0.056	0.07	0.067	0.094	0.083	0.059	0.068	0.072	0.073	0.073	0.073	0.101	0.098	0.109	0.115	0.067	0.072	0.062	0.069	0.063	0.063	0.238	0.061
	-1.11919	0.057	0.064	0.069	0.068	0.099	0.082	0.059	0.062	0.062	0.061	0.066	0.064	0.083	0.07	0.094	0.081	0.062	0.065	0.062	0.063	0.069	0.062	0.07	0.062
	-1.60206	0.057	0.057	0.067	0.067	0.078	0.096	0.059	0.06	0.061	0.062	0.06	0.062	0.061	0.065	0.071	0.068	0.061	0.058	0.063	0.062	0.064	0.062	0.061	0.06
	-2.09691	0.059	0.058	0.066	0.069	0.089	0.086	0.06	0.065	0.062	0.068	0.061	0.069	0.06	0.066	0.065	0.067	0.062	0.065	0.062	0.062	0.066	0.065	0.061	0.059
	-2.52288	0.068	0.081	0.072	0.103	0.102	0.108	0.073	0.096	0.066	0.095	0.07	0.084	0.063	0.104	0.076	0.112	0.067	0.11	0.067	0.098	0.073	0.093	0.068	0.091
GII.6 P domain	nm	NORO 155.5 IgM		NORO 156.3 IgM		NORO 168.2 IgM		NORO 170.5 IgM		NORO 167.3 IgG		NORO 178.6 IgG		NORO 202A.2 IgG		NORO 279A IgG		NORO 310A IgG		NORO 323A IgG		NORO 232A.2 IgA		NORO 320 IgA
	2.69897	1.197	1.168	3.175	3.193	2.763	2.642	3.079	2.677	0.109	0.092	0.083	0.065	0.087	0.068	0.121	0.089	0.088	0.069	0.087	0.074	3.575	3.626	3.531	3.557
	2.22185	0.583	0.532	1.507	1.837	2.03	1.794	1.726	1.166	0.075	0.075	0.066	0.07	0.062	0.062	0.074	0.074	0.065	0.065	0.066	0.068	3.613	3.645	3.556	3.559
	1.74473	0.249	0.22	0.562	0.664	1.087	0.999	0.519	0.37	0.064	0.065	0.078	0.064	0.063	0.063	0.068	0.066	0.062	0.064	0.066	0.067	3.624	3.624	3.597	3.591
	1.26762	0.125	0.118	0.216	0.257	0.562	0.485	0.19	0.155	0.064	0.066	0.065	0.067	0.064	0.075	0.07	0.085	0.063	0.071	0.065	0.07	3.562	3.646	3.523	3.535
	0.790496	0.086	0.079	0.114	0.13	0.282	0.298	0.106	0.09	0.076	0.063	0.071	0.065	0.076	0.062	0.081	0.067	0.066	0.062	0.077	0.066	3.276	3.345	2.682	2.618
	0.313445	0.068	0.065	0.086	0.09	0.153	0.146	0.067	0.071	0.061	0.064	0.067	0.064	0.06	0.061	0.074	0.073	0.062	0.061	0.064	0.064	1.862	1.822	1.204	1.171
	-0.163676	0.06	0.061	0.068	0.067	0.135	0.09	0.063	0.063	0.067	0.063	0.066	0.06	0.062	0.061	0.067	0.068	0.061	0.064	0.063	0.066	0.709	0.64	0.454	0.397
	-0.640165	0.058	0.058	0.068	0.076	0.1	0.086	0.061	0.066	0.062	0.064	0.057	0.06	0.061	0.07	0.069	0.077	0.059	0.063	0.063	0.064	0.261	0.256	0.168	0.183
	-1.11919	0.059	0.059	0.076	0.068	0.086	0.094	0.06	0.062	0.064	0.061	0.062	0.062	0.074	0.06	0.083	0.07	0.063	0.064	0.064	0.064	0.123	0.126	0.109	0.093
	-1.60206	0.058	0.062	0.066	0.075	0.091	0.087	0.058	0.061	0.062	0.064	0.057	0.06	0.157	0.061	0.067	0.071	0.063	0.061	0.06	0.064	0.083	0.08	0.074	0.072
	-2.09691	0.059	0.058	0.06	0.068	0.095	0.072	0.063	0.062	0.059	0.067	0.06	0.062	0.06	0.061	0.064	0.067	0.062	0.063	0.06	0.066	0.069	0.072	0.065	0.064
	-2.52288	0.063	0.086	0.065	0.103	0.083	0.099	0.069	0.104	0.067	0.107	0.063	0.092	0.06	0.086	0.066	0.095	0.064	0.094	0.064	0.093	0.068	0.097	0.062	0.09
GII.6 Shell	nm	NORO 155.5 IgM		NORO 156.3 IgM		NORO 168.2 IgM		NORO 170.5 IgM		NORO 167.3 IgG		NORO 178.6 IgG		NORO 202A.2 IgG		NORO 279A IgG		NORO 310A IgG		NORO 323A IgG		NORO 232A.2 IgA		NORO 320 IgA
	2.69897	0.842	0.743	1.058	1.073	2.483	2.235	1.71	1.627	0.341	0.306	0.153	0.12	0.128	0.11	0.182	0.117	0.175	0.141	0.121	0.08	0.16	0.128	0.143	0.096
	2.22185	0.399	0.407	0.449	0.485	1.63	1.538	1.045	0.909	0.168	0.165	0.107	0.108	0.097	0.099	0.103	0.1	0.123	0.115	0.07	0.074	0.099	0.102	0.086	0.085
	1.74473	0.196	0.202	0.22	0.221	0.928	0.838	0.514	0.443	0.115	0.117	0.107	0.102	0.099	0.095	0.088	0.1	0.115	0.105	0.076	0.074	0.088	0.088	0.078	0.073
	1.26762	0.106	0.127	0.124	0.149	0.496	0.439	0.226	0.233	0.092	0.098	0.101	0.111	0.102	0.104	0.091	0.101	0.099	0.108	0.076	0.084	0.078	0.094	0.071	0.083
	0.790496	0.083	0.082	0.093	0.095	0.256	0.251	0.12	0.127	0.077	0.079	0.094	0.087	0.094	0.094	0.087	0.096	0.087	0.086	0.072	0.071	0.073	0.075	0.072	0.073
	0.313445	0.073	0.073	0.086	0.092	0.151	0.157	0.087	0.093	0.072	0.076	0.08	0.077	0.09	0.087	0.097	0.093	0.079	0.074	0.067	0.07	0.072	0.073	0.077	0.07
	-0.163676	0.081	0.069	0.085	0.078	0.145	0.115	0.087	0.074	0.074	0.072	0.076	0.07	0.102	0.086	0.1	0.089	0.089	0.075	0.075	0.07	0.087	0.074	0.083	0.069
	-0.640165	0.067	0.07	0.08	0.084	0.112	0.094	0.07	0.082	0.068	0.078	0.066	0.071	0.081	0.085	0.084	0.092	0.076	0.081	0.069	0.079	0.072	0.078	0.07	0.07
	-1.11919	0.066	0.067	0.084	0.083	0.118	0.129	0.067	0.074	0.07	0.074	0.075	0.071	0.089	0.078	0.097	0.082	0.07	0.071	0.071	0.07	0.074	0.074	0.083	0.072
	-1.60206	0.067	0.072	0.081	0.084	0.112	0.109	0.069	0.07	0.07	0.075	0.065	0.07	0.072	0.072	0.078	0.08	0.073	0.072	0.072	0.074	0.071	0.076	0.068	0.067
	-2.09691	0.067	0.07	0.085	0.077	0.142	0.112	0.074	0.08	0.071	0.079	0.067	0.072	0.069	0.071	0.075	0.078	0.071	0.076	0.071	0.071	0.073	0.079	0.069	0.079
	-2.52288	0.078	0.109	0.084	0.138	0.139	0.126	0.078	0.121	0.084	0.121	0.081	0.114	0.07	0.073	0.09	0.14	0.078	0.13	0.08	0.108	0.085	0.125	0.09	0.17
GII.17 P domain	nm	NORO 155.5 IgM		NORO 156.3 IgM		NORO 168.2 IgM		NORO 170.5 IgM		NORO 167.3 IgG		NORO 178.6 IgG		NORO 202A.2 IgG		NORO 279A IgG		NORO 310A IgG		NORO 323A IgG		NORO 232A.2 IgA		NORO 320 IgA
	2.69897	1.539	1.503	3.127	3.262	1.891	1.789	3.021	2.749	0.138	0.088	0.097	0.072	0.096	0.08	0.122	0.103	0.114	0.074	0.098	0.078	3.634	3.596	3.627	3.565
	2.22185	0.661	0.634	1.267	1.753	1.046	0.994	1.563	1.116	0.072	0.076	0.065	0.066	0.067	0.066	0.076	0.077	0.07	0.066	0.068	0.071	3.639	3.636	3.602	3.589
	1.74473	0.275	0.255	0.462	0.599	0.502	0.475	0.514	0.412	0.07	0.067	0.064	0.063	0.065	0.064	0.072	0.071	0.068	0.067	0.068	0.072	3.578	3.572	3.56	3.585
	1.26762	0.122	0.132	0.184	0.212	0.278	0.211	0.185	0.158	0.071	0.072	0.063	0.075	0.062	0.076	0.07	0.082	0.066	0.075	0.066	0.075	3.588	3.635	3.535	3.585
	0.790496	0.08	0.083	0.098	0.114	0.161	0.179	0.089	0.091	0.066	0.065	0.06	0.062	0.061	0.063	0.087	0.073	0.064	0.062	0.064	0.066	3.381	3.358	3.042	2.878
	0.313445	0.065	0.065	0.075	0.08	0.108	0.116	0.071	0.07	0.061	0.065	0.059	0.062	0.062	0.061	0.072	0.073	0.062	0.063	0.064	0.066	1.981	1.925	1.204	1.106
	-0.163676	0.072	0.061	0.079	0.074	0.108	0.088	0.071	0.066	0.07	0.065	0.068	0.061	0.074	0.061	0.081	0.07	0.074	0.075	0.07	0.064	0.717	0.624	0.43	0.389
	-0.640165	0.058	0.06	0.07	0.074	0.093	0.094	0.063	0.071	0.063	0.07	0.06	0.061	0.06	0.064	0.067	0.071	0.062	0.069	0.062	0.072	0.252	0.225	0.168	0.175
	-1.11919	0.06	0.059	0.07	0.065	0.098	0.087	0.062	0.063	0.065	0.069	0.063	0.063	0.083	0.062	0.081	0.068	0.059	0.062	0.063	0.066	0.125	0.114	0.107	0.103
	-1.60206	0.062	0.059	0.07	0.074	0.084	0.1	0.061	0.067	0.062	0.065	0.062	0.064	0.06	0.06	0.069	0.067	0.062	0.063	0.065	0.065	0.083	0.081	0.07	0.073
	-2.09691	0.059	0.06	0.07	0.074	0.095	0.089	0.063	0.07	0.063	0.072	0.061	0.067	0.06	0.062	0.072	0.069	0.065	0.065	0.062	0.065	0.074	0.074	0.066	0.068
	-2.52288	0.065	0.095	0.075	0.116	0.091	0.128	0.07	0.086	0.068	0.093	0.066	0.086	0.071	0.097	0.077	0.113	0.065	0.103	0.063	0.092	0.074	0.094	0.072	0.103
GII.17 Shell	nm	NORO 155.5 IgM		NORO 156.3 IgM		NORO 168.2 IgM		NORO 170.5 IgM		NORO 167.3 IgG		NORO 178.6 IgG		NORO 202A.2 IgG		NORO 279A IgG		NORO 310A IgG		NORO 323A IgG		NORO 232A.2 IgA		NORO 320 IgA
	2.69897	0.692	0.747	0.932	0.967	1.965	2.032	1.44	1.629	0.314	0.304	0.129	0.118	0.105	0.086	0.117	0.114	0.148	0.114	0.101	0.092	0.137	0.122	0.127	0.099
	2.22185	0.359	0.432	0.388	0.386	1.374	1.271	0.962	0.99	0.185	0.194	0.113	0.102	0.089	0.091	0.097	0.097	0.11	0.115	0.086	0.089	0.103	0.099	0.087	0.092
	1.74473	0.21	0.213	0.215	0.198	0.664	0.746	0.419	0.484	0.126	0.125	0.105	0.108	0.08	0.086	0.09	0.089	0.113	0.105	0.081	0.09	0.088	0.088	0.085	0.08
	1.26762	0.115	0.135	0.128	0.135	0.389	0.401	0.192	0.224	0.097	0.106	0.098	0.105	0.086	0.102	0.091	0.106	0.101	0.109	0.078	0.088	0.083	0.095	0.083	0.09
	0.790496	0.094	0.095	0.112	0.107	0.236	0.238	0.125	0.128	0.099	0.089	0.103	0.098	0.094	0.089	0.105	0.087	0.093	0.097	0.088	0.079	0.084	0.083	0.088	0.076
	0.313445	0.08	0.085	0.085	0.09	0.144	0.147	0.091	0.103	0.082	0.083	0.085	0.086	0.085	0.083	0.087	0.092	0.087	0.085	0.08	0.086	0.079	0.081	0.08	0.079
	-0.163676	0.076	0.082	0.082	0.085	0.132	0.105	0.077	0.08	0.079	0.085	0.077	0.083	0.08	0.086	0.087	0.086	0.082	0.084	0.083	0.085	0.079	0.079	0.081	0.079
	-0.640165	0.079	0.079	0.083	0.088	0.124	0.109	0.078	0.08	0.079	0.083	0.079	0.079	0.08	0.087	0.088	0.09	0.085	0.081	0.08	0.087	0.079	0.081	0.079	0.084
	-1.11919	0.079	0.076	0.09	0.087	0.11	0.098	0.08	0.079	0.078	0.082	0.081	0.078	0.096	0.081	0.101	0.083	0.084	0.086	0.083	0.082	0.085	0.079	0.095	0.084
	-1.60206	0.08	0.075	0.085	0.085	0.125	0.106	0.08	0.077	0.072	0.084	0.074	0.081	0.075	0.076	0.083	0.084	0.083	0.078	0.078	0.082	0.071	0.084	0.08	0.081
	-2.09691	0.076	0.085	0.081	0.079	0.114	0.103	0.08	0.084	0.073	0.088	0.08	0.08	0.08	0.079	0.08	0.083	0.083	0.081	0.087	0.084	0.088	0.085	0.081	0.083
	-2.52288	0.08	0.109	0.095	0.131	0.112	0.117	0.088	0.11	0.083	0.126	0.082	0.123	0.092	0.105	0.083	0.119	0.089	0.113	0.093	0.116	0.09	0.117	0.085	0.111

## Sheet: Figure 4
GII.4 blockade
		nM	NORO-320 dIgA		NORO-320 rIgG		NORO-320 rFab
		1000	0.277	0.364	1.687	1.854	3.259	3.288
		333.333	0.679	0.718	2.063	1.747	3.436	3.529
		111.111	1.598	1.55	2.203	2.06	3.549	3.372
		37.037	2.39	2.679	3.425	3.006	3.386	3.454
		12.3457	3.116	3.062	3.563	3.296	3.431	3.499
		4.1152	3.112	3.256	3.554	3.282	3.39	3.341
		1.3717	3.447	3.453	3.574	2.988	3.58	3.503
		0.4572	3.438	3.45	3.518	3.317	3.562	3.557
		0.1524	3.505	3.461	3.506	3.015	3.483	3.347
		0.0508	3.285	3.478	3.58	3.279	3.472	3.511
		0.0169	3.41	3.452	3.569	3.214	3.525	3.477
		0.0056	3.516	3.441	3.325	3.056	3.484	3.445
	Transformed Data
		nM	NORO-320 dIgA		NORO-320 rIgG		NORO-320 rFab
		3	0.277	0.364	1.687	1.854	3.259	3.288
		2.52288	0.679	0.718	2.063	1.747	3.436	3.529
		2.04576	1.598	1.55	2.203	2.06	3.549	3.372
		1.56864	2.39	2.679	3.425	3.006	3.386	3.454
		1.09152	3.116	3.062	3.563	3.296	3.431	3.499
		0.614391	3.112	3.256	3.554	3.282	3.39	3.341
		0.137259	3.447	3.453	3.574	2.988	3.58	3.503
		-0.339894	3.438	3.45	3.518	3.317	3.562	3.557
		-0.817015	3.505	3.461	3.506	3.015	3.483	3.347
		-1.29414	3.285	3.478	3.58	3.279	3.472	3.511
		-1.77211	3.41	3.452	3.569	3.214	3.525	3.477
		-2.25181	3.516	3.441	3.325	3.056	3.484	3.445

## Sheet: Figure 5_GII.4_IgA
Control	165k	33k	6.6k	1.3k	260
107.34	35.9813	50.4903	47.7092	88.7001	84.0872
108.745	34.7073	45.7347	46.3584	88.897	81.0579
94.4347	27.6317	42.1715	72.16	52.1773	43.3279
94.3078	26.1573	53.5787	71.1073	51.0555	40.0322
89.3879	29.8977	36.6196	78.1223	79.0737	118.023
96.9857	26.9969	35.971	78.9911	75.9225	117.773
119.613	34.6436	33.5555	43.4241	71.8205	71.9833
87.3434	37.3878	32.9582	50.6483	69.6614	92.003
107.659	29.8478	55.8744	65.4878	65.6209	97.568
99.8369	25.4955	37.9458	65.0243	60.6929	99.2987
90.1488	25.0942	28.0539	39.6941	61.1763	74.0595
104.198	23.4719	33.277	40.6681	70.0034	74.0047

## Sheet: Figure 5_GII.4_Fab
Control	55k	11k	2.2k	440	88
83.7529	17.1243	42.4328	116.816	83.7029	118.836
96.9554	19.9825	42.246	137.878	82.0996	111.208
105.355	21.5522	28.5922	96.6897	136.24	105.312
82.0887	21.2309	25.2974	90.7113	77.2604	138.047
126.045	13.7049	36.7771	51.9581	104.976	120.223
110.556	15.1745	41.6927	63.1727	100.686	123.157
85.3553	35.2711	45.6869	55.4977	137.95	111.512
89.5674	34.5816	45.0632	52.8921	94.833	71.5732
90.4749	21.5522	36.0324	96.6897	91.5989	60.671
93.249	21.2309	32.7376	90.7113	77.2604	138.047
111.165	13.7049	36.7771	59.3983	90.096	105.343
125.436	15.1745	41.6927	63.1727	85.8052	108.277

## Sheet: Figure 5_GII.17_Fab
Control	110k	22k	4.4k	880	176
97.4189	49.4559	46.8284	61.0962	105.441	81.6731
89.8217	47.5737	51.3357	72.4227	100.882	87.8914
74.2904	33.5847	50.8919	80.444	56.1949	118.648
71.6111	35.9696	49.7209	83.5477	95.5646	122.365
71.7437	37.5391	58.9545	122.43	87.8627	72.1653
84.9918	32.784	59.0631	112.45	84.6127	79.8362
107.966	43.3123	23.7508	64.6581	75.8304	99.1862
111.056	47.3246	22.0824	68.7756	72.1291	102.065
121.323	35.8367	35.3225	75.2214	73.7379	102.029
120.629	34.1935	35.6287	72.5489	107.226	101.353
123.105	31.513	68.8307	91.374	105.491	125.849
126.043	38.3935	62.5746	99.4984	111.902	111.551

## Sheet: Figure 5_GII.4_Control (2D22)
Control	157k	31k	6.3k	1.3k	251
86.5551	68.6395	68.3045	79.8727	47.371	138.756
89.4672	80.7204	68.1087	98.6117	55.7826	148.169
82.2188	145.666	155.232	89.9429	160.887	45.8911
78.6186	154.709	167	93.3129	162.435	54.9087
125.364	109.201	82.4647	130.99	78.3215	97.9951
137.776	108.723	81.4465	115.976	85.5313	125.453

## Sheet: Fig 9A representative profile
Diameter, nm	GII.4 VLP	1:1 molar ratio VLP:NORO-320 Fab	1:10 molar ratio VLP:NORO-320 Fab	1:1 molar ratio VLP: NORO-320 IgA	1:10 molar ratio VLP:22D2 IgG
0.4	0	0	0	0	0
0.463	0	0	0	0	0
0.536	0	0	0	0	0
0.621	0	0	0	0	0
0.719	0	0	0	0	0
0.833	0	0	0	0	0
0.965	0	0	0	0	0
1.12	0	0	0	0	0
1.29	0	0	0	0	0
1.5	0	0	0	0	0
1.74	0	0	0	0	0
2.01	0	0	0	0	0
2.33	0	0	0	0	0
2.7	0	0	0	0	0
3.12	0	0	0	0	0
3.62	0	0	0	0	0
4.19	0	0	0	0	0
4.85	0	0	0	0	0
5.61	0	0	0	0	0
6.5	0	0	0	0	0
7.53	0	0	0	0	0
8.72	0	0	0	0	0
10.1	0	0	0	0	0
11.7	0	0	0	0	0
13.5	0	0	0	0	0.383
15.7	0	0	1.04	0	3.19
18.2	2.12	0	4.98	0	9.35
21	8.42	2.54	11.1	0.845	15.4
24.4	15.4	10.2	15.9	3.94	17.8
28.2	18.6	18.7	17.3	7.95	16.6
32.7	17.6	22	15.8	9.51	13.4
37.8	14.1	19.3	12.5	7.85	9.67
43.8	10	13.7	8.91	4.95	6.36
50.7	6.41	8	5.78	2.67	3.85
58.8	3.74	3.81	3.42	1.68	2.15
68.1	1.98	1.39	1.84	1.79	1.1
78.8	0.944	0.337	0.889	2.44	0.505
91.3	0.392	0.0387	0.371	3.18	0.203
106	0.134	0	0.125	3.76	0.066
122	0.0329	0	0.0295	4.13	0.0152
142	0.00424	0	0.00345	4.37	0.00175
164	0	0	0	4.64	0
190	0	0	0	5.03	0
220	0	0	0	5.43	0
255	0	0	0	5.67	0
295	0	0	0	5.6	0
342	0	0	0	5.14	0
396	0	0	0	4.24	0
459	0	0	0	2.94	0
531	0	0	0	1.58	0
615	0	0	0	0.562	0
712	0	0	0	0.0962	0
825	0	0	0	0	0
955	0	0	0	0	0
1110	0	0	0	0	0
1280	0	0	0	0	0
1480	0	0	0	0	0
1720	0	0	0	0	0
1990	0	0	0	0	0
2300	0	0	0	0	0
2670	0	0	0	0	0
3090	0	0	0	0	0
3580	0	0	0	0	0
4150	0	0	0	0	0
4800	0	0	0	0	0
5560	0	0	0	0	0
6440	0	0	0	0	0
7460	0	0	0	0	0
8630	0	0	0	0	0

## Sheet: Figure 9b Average diameter
	VLP			VLP:NORO-320 Fab(1:1)			VLP:NORO-320 Fab(1:10)			VLP:22D2 IgG (1:10)			VLP:NORO-320 IgA (1:1)
Dia (nm)	54.61	43.72	46.73	47.53	46.67	45.87	40.98	41.53	41.8	39.31	38.64	38.47	224.4	164.6	238.4

[truncated: 5 more sheets: Fig 9 NORO-320 IgA 1 to 1 repl, Fig 9 NORO-320 Fab 1 to 1 repl, Fig 9 NORO-320 Fab 1 to 10 repl, Fig 9 PBS replicates, Fig 9 22D2 IgG repl]
